# Supplementary material for: Unveiling urban marathon development characteristics and urban growth strategies in China: Insights from time series analysis of Baidu Search Index
Source: PLoS One. 2023 Jun 30;18(6):e0287760. doi: 10.1371/journal.pone.0287760 (PMC10313008; doi:10.1371/journal.pone.0287760)
Supplement: S1 Dataset — (XLSX) [file pone.0287760.s001.xlsx]

## Sheet: Sheet1
Xiamen					Shanghai					Shaoxing					Shenzhen					Shenyang					Beijing					Changzhou					Chendu					Dalian					Dongying
Date	search index(all)	search index(pc)	search index(wise)	information index	Date	search index(all)	search index(pc)	search index(wise)	information index	Date	search index(all)	search index(pc)	search index(wise)	information index	Date	search index(all)	search index(pc)	search index(wise)	information index	Date	search index(all)	search index(pc)	search index(wise)	information index	Date	search index(all)	search index(pc)	search index(wise)	information index	Date	search index(all)	search index(pc)	search index(wise)	information index	Date	search index(all)	search index(pc)	search index(wise)	information index	Date	search index(all)	search index(pc)	search index(wise)	information index	Date	search index(all)	search index(pc)	search index(wise)	information index
2012-01-01	1163	698	465		2012-01-01	78	78	0		2012-01-01	0	0	0		2012-01-01	118	61	57		2012-01-01	0	0	0		2012-01-01	141	80	61		2012-01-01	0	0	0		2012-01-01	66	66	0		2012-01-01	131	74	57		2012-01-01	70	70	0
2012-01-02	1142	797	345		2012-01-02	122	64	58		2012-01-02	0	0	0		2012-01-02	63	63	0		2012-01-02	0	0	0		2012-01-02	142	82	60		2012-01-02	0	0	0		2012-01-02	61	61	0		2012-01-02	85	85	0		2012-01-02	72	72	0
2012-01-03	1287	867	420		2012-01-03	128	68	60		2012-01-03	0	0	0		2012-01-03	0	0	0		2012-01-03	0	0	0		2012-01-03	143	82	61		2012-01-03	0	0	0		2012-01-03	0	0	0		2012-01-03	78	78	0		2012-01-03	68	68	0
2012-01-04	1374	966	408		2012-01-04	163	102	61		2012-01-04	0	0	0		2012-01-04	61	61	0		2012-01-04	0	0	0		2012-01-04	162	101	61		2012-01-04	0	0	0		2012-01-04	0	0	0		2012-01-04	136	78	58		2012-01-04	72	72	0
2012-01-05	1603	1121	482		2012-01-05	93	93	0		2012-01-05	0	0	0		2012-01-05	0	0	0		2012-01-05	0	0	0		2012-01-05	147	89	58		2012-01-05	0	0	0		2012-01-05	0	0	0		2012-01-05	78	78	0		2012-01-05	76	76	0
2012-01-06	3937	2926	1011		2012-01-06	128	68	60		2012-01-06	0	0	0		2012-01-06	61	61	0		2012-01-06	0	0	0		2012-01-06	156	91	65		2012-01-06	0	0	0		2012-01-06	0	0	0		2012-01-06	129	72	57		2012-01-06	74	74	0
2012-01-07	10574	7483	3091		2012-01-07	166	95	71		2012-01-07	0	0	0		2012-01-07	74	74	0		2012-01-07	0	0	0		2012-01-07	226	148	78		2012-01-07	0	0	0		2012-01-07	0	0	0		2012-01-07	150	89	61		2012-01-07	68	68	0
2012-01-08	2408	1658	750		2012-01-08	154	93	61		2012-01-08	0	0	0		2012-01-08	68	68	0		2012-01-08	0	0	0		2012-01-08	197	127	70		2012-01-08	0	0	0		2012-01-08	0	0	0		2012-01-08	176	97	79		2012-01-08	66	66	0
2012-01-09	1690	1328	362		2012-01-09	178	120	58		2012-01-09	0	0	0		2012-01-09	61	61	0		2012-01-09	0	0	0		2012-01-09	177	116	61		2012-01-09	0	0	0		2012-01-09	0	0	0		2012-01-09	157	99	58		2012-01-09	72	72	0
2012-01-10	1079	901	178		2012-01-10	183	123	60		2012-01-10	0	0	0		2012-01-10	129	64	65		2012-01-10	0	0	0		2012-01-10	192	129	63		2012-01-10	0	0	0		2012-01-10	0	0	0		2012-01-10	153	95	58		2012-01-10	151	93	58
2012-01-11	962	802	160		2012-01-11	150	85	65		2012-01-11	0	0	0		2012-01-11	63	63	0		2012-01-11	0	0	0		2012-01-11	166	108	58		2012-01-11	0	0	0		2012-01-11	0	0	0		2012-01-11	153	93	60		2012-01-11	72	72	0
2012-01-12	766	627	139		2012-01-12	160	102	58		2012-01-12	0	0	0		2012-01-12	58	0	58		2012-01-12	0	0	0		2012-01-12	106	106	0		2012-01-12	0	0	0		2012-01-12	0	0	0		2012-01-12	146	85	61		2012-01-12	78	78	0
2012-01-13	634	538	96		2012-01-13	150	87	63		2012-01-13	0	0	0		2012-01-13	0	0	0		2012-01-13	0	0	0		2012-01-13	171	102	69		2012-01-13	0	0	0		2012-01-13	0	0	0		2012-01-13	74	74	0		2012-01-13	63	63	0
2012-01-14	549	450	99		2012-01-14	68	68	0		2012-01-14	0	0	0		2012-01-14	0	0	0		2012-01-14	0	0	0		2012-01-14	151	85	66		2012-01-14	0	0	0		2012-01-14	0	0	0		2012-01-14	132	74	58		2012-01-14	72	72	0
2012-01-15	335	239	96		2012-01-15	121	63	58		2012-01-15	0	0	0		2012-01-15	57	0	57		2012-01-15	0	0	0		2012-01-15	82	82	0		2012-01-15	0	0	0		2012-01-15	0	0	0		2012-01-15	138	78	60		2012-01-15	126	68	58
2012-01-16	396	309	87		2012-01-16	87	87	0		2012-01-16	0	0	0		2012-01-16	0	0	0		2012-01-16	0	0	0		2012-01-16	91	91	0		2012-01-16	0	0	0		2012-01-16	0	0	0		2012-01-16	83	83	0		2012-01-16	70	70	0
2012-01-17	436	332	104		2012-01-17	138	78	60		2012-01-17	0	0	0		2012-01-17	0	0	0		2012-01-17	0	0	0		2012-01-17	74	74	0		2012-01-17	0	0	0		2012-01-17	0	0	0		2012-01-17	74	74	0		2012-01-17	80	80	0
2012-01-18	317	237	80		2012-01-18	136	70	66		2012-01-18	0	0	0		2012-01-18	0	0	0		2012-01-18	0	0	0		2012-01-18	144	83	61		2012-01-18	0	0	0		2012-01-18	0	0	0		2012-01-18	97	97	0		2012-01-18	68	68	0
2012-01-19	288	201	87		2012-01-19	141	78	63		2012-01-19	0	0	0		2012-01-19	0	0	0		2012-01-19	0	0	0		2012-01-19	89	89	0		2012-01-19	0	0	0		2012-01-19	0	0	0		2012-01-19	74	74	0		2012-01-19	64	64	0
2012-01-20	216	137	79		2012-01-20	64	64	0		2012-01-20	0	0	0		2012-01-20	0	0	0		2012-01-20	0	0	0		2012-01-20	83	83	0		2012-01-20	0	0	0		2012-01-20	0	0	0		2012-01-20	89	89	0		2012-01-20	64	64	0
2012-01-21	193	110	83		2012-01-21	66	66	0		2012-01-21	0	0	0		2012-01-21	0	0	0		2012-01-21	0	0	0		2012-01-21	126	66	60		2012-01-21	0	0	0		2012-01-21	0	0	0		2012-01-21	64	64	0		2012-01-21	64	64	0
2012-01-22	165	95	70		2012-01-22	118	61	57		2012-01-22	0	0	0		2012-01-22	0	0	0		2012-01-22	0	0	0		2012-01-22	66	66	0		2012-01-22	0	0	0		2012-01-22	0	0	0		2012-01-22	61	61	0		2012-01-22	66	66	0
2012-01-23	170	97	73		2012-01-23	126	61	65		2012-01-23	0	0	0		2012-01-23	0	0	0		2012-01-23	0	0	0		2012-01-23	63	63	0		2012-01-23	0	0	0		2012-01-23	0	0	0		2012-01-23	0	0	0		2012-01-23	122	64	58
2012-01-24	175	97	78		2012-01-24	68	68	0		2012-01-24	0	0	0		2012-01-24	0	0	0		2012-01-24	0	0	0		2012-01-24	134	76	58		2012-01-24	0	0	0		2012-01-24	0	0	0		2012-01-24	64	64	0		2012-01-24	61	61	0
2012-01-25	168	97	71		2012-01-25	74	74	0		2012-01-25	0	0	0		2012-01-25	0	0	0		2012-01-25	0	0	0		2012-01-25	76	76	0		2012-01-25	0	0	0		2012-01-25	0	0	0		2012-01-25	121	64	57		2012-01-25	68	68	0
2012-01-26	168	95	73		2012-01-26	131	74	57		2012-01-26	0	0	0		2012-01-26	0	0	0		2012-01-26	0	0	0		2012-01-26	128	70	58		2012-01-26	0	0	0		2012-01-26	0	0	0		2012-01-26	66	66	0		2012-01-26	61	61	0
2012-01-27	158	89	69		2012-01-27	64	64	0		2012-01-27	0	0	0		2012-01-27	63	63	0		2012-01-27	0	0	0		2012-01-27	148	82	66		2012-01-27	0	0	0		2012-01-27	0	0	0		2012-01-27	72	72	0		2012-01-27	72	72	0
2012-01-28	163	97	66		2012-01-28	127	70	57		2012-01-28	0	0	0		2012-01-28	61	61	0		2012-01-28	0	0	0		2012-01-28	148	83	65		2012-01-28	0	0	0		2012-01-28	0	0	0		2012-01-28	139	78	61		2012-01-28	68	68	0
2012-01-29	242	158	84		2012-01-29	120	63	57		2012-01-29	0	0	0		2012-01-29	0	0	0		2012-01-29	0	0	0		2012-01-29	149	89	60		2012-01-29	0	0	0		2012-01-29	0	0	0		2012-01-29	140	80	60		2012-01-29	72	72	0
2012-01-30	226	146	80		2012-01-30	78	78	0		2012-01-30	0	0	0		2012-01-30	61	61	0		2012-01-30	0	0	0		2012-01-30	168	102	66		2012-01-30	0	0	0		2012-01-30	0	0	0		2012-01-30	83	83	0		2012-01-30	74	74	0
2012-01-31	220	146	74		2012-01-31	93	93	0		2012-01-31	0	0	0		2012-01-31	61	61	0		2012-01-31	0	0	0		2012-01-31	158	101	57		2012-01-31	0	0	0		2012-01-31	0	0	0		2012-01-31	144	83	61		2012-01-31	74	74	0
2012-02-01	213	142	71		2012-02-01	97	97	0		2012-02-01	0	0	0		2012-02-01	0	0	0		2012-02-01	0	0	0		2012-02-01	165	99	66		2012-02-01	0	0	0		2012-02-01	0	0	0		2012-02-01	140	83	57		2012-02-01	76	76	0
2012-02-02	218	152	66		2012-02-02	128	70	58		2012-02-02	0	0	0		2012-02-02	63	63	0		2012-02-02	0	0	0		2012-02-02	181	110	71		2012-02-02	0	0	0		2012-02-02	0	0	0		2012-02-02	146	85	61		2012-02-02	70	70	0
2012-02-03	211	137	74		2012-02-03	91	91	0		2012-02-03	0	0	0		2012-02-03	58	0	58		2012-02-03	0	0	0		2012-02-03	158	97	61		2012-02-03	0	0	0		2012-02-03	0	0	0		2012-02-03	95	95	0		2012-02-03	121	63	58
2012-02-04	195	125	70		2012-02-04	135	78	57		2012-02-04	0	0	0		2012-02-04	63	63	0		2012-02-04	0	0	0		2012-02-04	80	80	0		2012-02-04	0	0	0		2012-02-04	0	0	0		2012-02-04	85	85	0		2012-02-04	72	72	0
2012-02-05	198	127	71		2012-02-05	82	82	0		2012-02-05	0	0	0		2012-02-05	68	68	0		2012-02-05	0	0	0		2012-02-05	78	78	0		2012-02-05	0	0	0		2012-02-05	0	0	0		2012-02-05	160	95	65		2012-02-05	74	74	0
2012-02-06	242	168	74		2012-02-06	205	139	66		2012-02-06	0	0	0		2012-02-06	169	104	65		2012-02-06	0	0	0		2012-02-06	242	172	70		2012-02-06	0	0	0		2012-02-06	0	0	0		2012-02-06	150	93	57		2012-02-06	83	83	0
2012-02-07	254	152	102		2012-02-07	106	106	0		2012-02-07	0	0	0		2012-02-07	149	89	60		2012-02-07	0	0	0		2012-02-07	174	116	58		2012-02-07	0	0	0		2012-02-07	0	0	0		2012-02-07	145	87	58		2012-02-07	83	83	0
2012-02-08	197	127	70		2012-02-08	144	74	70		2012-02-08	0	0	0		2012-02-08	72	72	0		2012-02-08	0	0	0		2012-02-08	161	101	60		2012-02-08	0	0	0		2012-02-08	0	0	0		2012-02-08	156	99	57		2012-02-08	82	82	0
2012-02-09	187	120	67		2012-02-09	110	110	0		2012-02-09	0	0	0		2012-02-09	0	0	0		2012-02-09	0	0	0		2012-02-09	171	108	63		2012-02-09	0	0	0		2012-02-09	0	0	0		2012-02-09	156	93	63		2012-02-09	136	76	60
2012-02-10	212	142	70		2012-02-10	163	97	66		2012-02-10	0	0	0		2012-02-10	63	63	0		2012-02-10	0	0	0		2012-02-10	112	112	0		2012-02-10	0	0	0		2012-02-10	0	0	0		2012-02-10	148	91	57		2012-02-10	125	68	57
2012-02-11	150	83	67		2012-02-11	89	89	0		2012-02-11	0	0	0		2012-02-11	0	0	0		2012-02-11	0	0	0		2012-02-11	82	82	0		2012-02-11	0	0	0		2012-02-11	0	0	0		2012-02-11	137	80	57		2012-02-11	66	66	0
2012-02-12	175	101	74		2012-02-12	82	82	0		2012-02-12	0	0	0		2012-02-12	0	0	0		2012-02-12	0	0	0		2012-02-12	145	87	58		2012-02-12	0	0	0		2012-02-12	0	0	0		2012-02-12	142	82	60		2012-02-12	76	76	0
2012-02-13	199	116	83		2012-02-13	149	89	60		2012-02-13	0	0	0		2012-02-13	0	0	0		2012-02-13	0	0	0		2012-02-13	169	108	61		2012-02-13	0	0	0		2012-02-13	0	0	0		2012-02-13	157	99	58		2012-02-13	169	112	57
2012-02-14	201	131	70		2012-02-14	82	82	0		2012-02-14	0	0	0		2012-02-14	130	72	58		2012-02-14	0	0	0		2012-02-14	160	102	58		2012-02-14	0	0	0		2012-02-14	0	0	0		2012-02-14	138	80	58		2012-02-14	87	87	0
2012-02-15	178	108	70		2012-02-15	157	97	60		2012-02-15	0	0	0		2012-02-15	61	61	0		2012-02-15	0	0	0		2012-02-15	110	110	0		2012-02-15	0	0	0		2012-02-15	0	0	0		2012-02-15	156	99	57		2012-02-15	159	102	57
2012-02-16	197	127	70		2012-02-16	82	82	0		2012-02-16	0	0	0		2012-02-16	61	61	0		2012-02-16	0	0	0		2012-02-16	180	123	57		2012-02-16	0	0	0		2012-02-16	0	0	0		2012-02-16	165	104	61		2012-02-16	101	101	0
2012-02-17	203	133	70		2012-02-17	95	95	0		2012-02-17	0	0	0		2012-02-17	63	63	0		2012-02-17	0	0	0		2012-02-17	108	108	0		2012-02-17	0	0	0		2012-02-17	0	0	0		2012-02-17	83	83	0		2012-02-17	139	82	57
2012-02-18	192	118	74		2012-02-18	83	83	0		2012-02-18	0	0	0		2012-02-18	0	0	0		2012-02-18	0	0	0		2012-02-18	151	91	60		2012-02-18	0	0	0		2012-02-18	0	0	0		2012-02-18	74	74	0		2012-02-18	72	72	0
2012-02-19	171	102	69		2012-02-19	135	78	57		2012-02-19	0	0	0		2012-02-19	66	66	0		2012-02-19	0	0	0		2012-02-19	151	85	66		2012-02-19	0	0	0		2012-02-19	0	0	0		2012-02-19	166	99	67		2012-02-19	122	64	58
2012-02-20	208	142	66		2012-02-20	93	93	0		2012-02-20	0	0	0		2012-02-20	70	70	0		2012-02-20	0	0	0		2012-02-20	133	133	0		2012-02-20	0	0	0		2012-02-20	0	0	0		2012-02-20	186	125	61		2012-02-20	93	93	0
2012-02-21	199	120	79		2012-02-21	151	93	58		2012-02-21	0	0	0		2012-02-21	68	68	0		2012-02-21	0	0	0		2012-02-21	172	112	60		2012-02-21	0	0	0		2012-02-21	0	0	0		2012-02-21	169	108	61		2012-02-21	83	83	0
2012-02-22	165	99	66		2012-02-22	140	82	58		2012-02-22	0	0	0		2012-02-22	63	63	0		2012-02-22	0	0	0		2012-02-22	181	120	61		2012-02-22	0	0	0		2012-02-22	0	0	0		2012-02-22	171	110	61		2012-02-22	118	118	0
2012-02-23	199	125	74		2012-02-23	160	102	58		2012-02-23	0	0	0		2012-02-23	119	61	58		2012-02-23	0	0	0		2012-02-23	184	114	70		2012-02-23	0	0	0		2012-02-23	0	0	0		2012-02-23	112	112	0		2012-02-23	85	85	0
2012-02-24	190	125	65		2012-02-24	150	89	61		2012-02-24	0	0	0		2012-02-24	0	0	0		2012-02-24	0	0	0		2012-02-24	166	106	60		2012-02-24	0	0	0		2012-02-24	0	0	0		2012-02-24	139	82	57		2012-02-24	87	87	0
2012-02-25	190	116	74		2012-02-25	140	80	60		2012-02-25	0	0	0		2012-02-25	64	64	0		2012-02-25	0	0	0		2012-02-25	160	95	65		2012-02-25	0	0	0		2012-02-25	0	0	0		2012-02-25	126	61	65		2012-02-25	83	83	0
2012-02-26	181	112	69		2012-02-26	82	82	0		2012-02-26	0	0	0		2012-02-26	0	0	0		2012-02-26	0	0	0		2012-02-26	152	89	63		2012-02-26	0	0	0		2012-02-26	0	0	0		2012-02-26	78	78	0		2012-02-26	151	91	60
2012-02-27	176	118	58		2012-02-27	148	87	61		2012-02-27	0	0	0		2012-02-27	66	66	0		2012-02-27	0	0	0		2012-02-27	184	118	66		2012-02-27	0	0	0		2012-02-27	0	0	0		2012-02-27	158	101	57		2012-02-27	157	91	66
2012-02-28	174	101	73		2012-02-28	95	95	0		2012-02-28	0	0	0		2012-02-28	0	0	0		2012-02-28	0	0	0		2012-02-28	184	123	61		2012-02-28	0	0	0		2012-02-28	0	0	0		2012-02-28	91	91	0		2012-02-28	82	82	0
2012-02-29	195	125	70		2012-02-29	64	64	0		2012-02-29	0	0	0		2012-02-29	64	64	0		2012-02-29	0	0	0		2012-02-29	183	123	60		2012-02-29	0	0	0		2012-02-29	0	0	0		2012-02-29	101	101	0		2012-02-29	83	83	0
2012-03-01	179	114	65		2012-03-01	140	83	57		2012-03-01	0	0	0		2012-03-01	61	61	0		2012-03-01	0	0	0		2012-03-01	190	125	65		2012-03-01	0	0	0		2012-03-01	0	0	0		2012-03-01	177	114	63		2012-03-01	151	91	60
2012-03-02	188	125	63		2012-03-02	76	76	0		2012-03-02	0	0	0		2012-03-02	64	64	0		2012-03-02	0	0	0		2012-03-02	184	123	61		2012-03-02	0	0	0		2012-03-02	0	0	0		2012-03-02	159	101	58		2012-03-02	82	82	0
2012-03-03	177	116	61		2012-03-03	139	82	57		2012-03-03	0	0	0		2012-03-03	57	0	57		2012-03-03	0	0	0		2012-03-03	155	97	58		2012-03-03	0	0	0		2012-03-03	0	0	0		2012-03-03	138	80	58		2012-03-03	83	83	0
2012-03-04	220	102	118		2012-03-04	133	76	57		2012-03-04	0	0	0		2012-03-04	66	66	0		2012-03-04	0	0	0		2012-03-04	178	102	76		2012-03-04	0	0	0		2012-03-04	0	0	0		2012-03-04	163	102	61		2012-03-04	91	91	0
2012-03-05	181	108	73		2012-03-05	89	89	0		2012-03-05	0	0	0		2012-03-05	66	66	0		2012-03-05	0	0	0		2012-03-05	180	114	66		2012-03-05	0	0	0		2012-03-05	0	0	0		2012-03-05	150	87	63		2012-03-05	165	108	57
2012-03-06	118	118	0		2012-03-06	82	82	0		2012-03-06	0	0	0		2012-03-06	68	68	0		2012-03-06	0	0	0		2012-03-06	175	112	63		2012-03-06	0	0	0		2012-03-06	68	68	0		2012-03-06	153	95	58		2012-03-06	97	97	0
2012-03-07	212	142	70		2012-03-07	158	97	61		2012-03-07	0	0	0		2012-03-07	64	64	0		2012-03-07	0	0	0		2012-03-07	193	135	58		2012-03-07	0	0	0		2012-03-07	0	0	0		2012-03-07	167	102	65		2012-03-07	155	97	58
2012-03-08	189	116	73		2012-03-08	147	89	58		2012-03-08	0	0	0		2012-03-08	66	66	0		2012-03-08	0	0	0		2012-03-08	188	125	63		2012-03-08	0	0	0		2012-03-08	0	0	0		2012-03-08	152	87	65		2012-03-08	158	95	63
2012-03-09	167	106	61		2012-03-09	87	87	0		2012-03-09	0	0	0		2012-03-09	78	78	0		2012-03-09	0	0	0		2012-03-09	189	120	69		2012-03-09	0	0	0		2012-03-09	0	0	0		2012-03-09	78	78	0		2012-03-09	145	78	67
2012-03-10	155	82	73		2012-03-10	141	78	63		2012-03-10	0	0	0		2012-03-10	68	68	0		2012-03-10	0	0	0		2012-03-10	87	87	0		2012-03-10	0	0	0		2012-03-10	0	0	0		2012-03-10	144	87	57		2012-03-10	87	87	0
2012-03-11	168	101	67		2012-03-11	141	80	61		2012-03-11	0	0	0		2012-03-11	64	64	0		2012-03-11	0	0	0		2012-03-11	108	108	0		2012-03-11	0	0	0		2012-03-11	0	0	0		2012-03-11	132	74	58		2012-03-11	74	74	0
2012-03-12	203	129	74		2012-03-12	97	97	0		2012-03-12	0	0	0		2012-03-12	76	76	0		2012-03-12	0	0	0		2012-03-12	186	123	63		2012-03-12	0	0	0		2012-03-12	61	61	0		2012-03-12	108	108	0		2012-03-12	164	104	60
2012-03-13	179	118	61		2012-03-13	95	95	0		2012-03-13	0	0	0		2012-03-13	68	68	0		2012-03-13	0	0	0		2012-03-13	184	114	70		2012-03-13	0	0	0		2012-03-13	0	0	0		2012-03-13	118	118	0		2012-03-13	160	97	63
2012-03-14	173	112	61		2012-03-14	82	82	0		2012-03-14	0	0	0		2012-03-14	57	0	57		2012-03-14	0	0	0		2012-03-14	161	101	60		2012-03-14	0	0	0		2012-03-14	61	61	0		2012-03-14	121	121	0		2012-03-14	166	108	58
2012-03-15	178	99	79		2012-03-15	150	89	61		2012-03-15	0	0	0		2012-03-15	61	61	0		2012-03-15	0	0	0		2012-03-15	211	142	69		2012-03-15	0	0	0		2012-03-15	0	0	0		2012-03-15	307	233	74		2012-03-15	80	80	0
2012-03-16	147	80	67		2012-03-16	146	89	57		2012-03-16	0	0	0		2012-03-16	0	0	0		2012-03-16	0	0	0		2012-03-16	159	93	66		2012-03-16	0	0	0		2012-03-16	64	64	0		2012-03-16	238	173	65		2012-03-16	174	116	58
2012-03-17	192	108	84		2012-03-17	93	93	0		2012-03-17	0	0	0		2012-03-17	123	66	57		2012-03-17	0	0	0		2012-03-17	150	89	61		2012-03-17	0	0	0		2012-03-17	0	0	0		2012-03-17	185	125	60		2012-03-17	129	68	61
2012-03-18	185	106	79		2012-03-18	129	68	61		2012-03-18	0	0	0		2012-03-18	133	72	61		2012-03-18	0	0	0		2012-03-18	186	116	70		2012-03-18	0	0	0		2012-03-18	68	68	0		2012-03-18	200	139	61		2012-03-18	159	101	58
2012-03-19	202	123	79		2012-03-19	144	78	66		2012-03-19	0	0	0		2012-03-19	64	64	0		2012-03-19	0	0	0		2012-03-19	213	140	73		2012-03-19	0	0	0		2012-03-19	0	0	0		2012-03-19	247	186	61		2012-03-19	114	114	0
2012-03-20	184	114	70		2012-03-20	141	78	63		2012-03-20	0	0	0		2012-03-20	82	82	0		2012-03-20	0	0	0		2012-03-20	199	133	66		2012-03-20	0	0	0		2012-03-20	0	0	0		2012-03-20	276	194	82		2012-03-20	177	120	57
2012-03-21	191	112	79		2012-03-21	161	101	60		2012-03-21	0	0	0		2012-03-21	141	80	61		2012-03-21	0	0	0		2012-03-21	182	121	61		2012-03-21	0	0	0		2012-03-21	0	0	0		2012-03-21	198	137	61		2012-03-21	155	97	58
2012-03-22	204	131	73		2012-03-22	153	87	66		2012-03-22	0	0	0		2012-03-22	66	66	0		2012-03-22	0	0	0		2012-03-22	182	116	66		2012-03-22	0	0	0		2012-03-22	63	63	0		2012-03-22	231	166	65		2012-03-22	114	114	0
2012-03-23	169	104	65		2012-03-23	143	83	60		2012-03-23	0	0	0		2012-03-23	66	66	0		2012-03-23	0	0	0		2012-03-23	173	110	63		2012-03-23	0	0	0		2012-03-23	0	0	0		2012-03-23	221	163	58		2012-03-23	185	118	67
2012-03-24	160	93	67		2012-03-24	66	66	0		2012-03-24	0	0	0		2012-03-24	72	72	0		2012-03-24	0	0	0		2012-03-24	148	83	65		2012-03-24	0	0	0		2012-03-24	0	0	0		2012-03-24	173	112	61		2012-03-24	146	89	57
2012-03-25	160	97	63		2012-03-25	150	87	63		2012-03-25	0	0	0		2012-03-25	0	0	0		2012-03-25	0	0	0		2012-03-25	151	91	60		2012-03-25	0	0	0		2012-03-25	0	0	0		2012-03-25	171	104	67		2012-03-25	127	66	61
2012-03-26	199	120	79		2012-03-26	132	72	60		2012-03-26	0	0	0		2012-03-26	72	72	0		2012-03-26	0	0	0		2012-03-26	167	97	70		2012-03-26	0	0	0		2012-03-26	0	0	0		2012-03-26	238	168	70		2012-03-26	95	95	0
2012-03-27	169	95	74		2012-03-27	85	85	0		2012-03-27	0	0	0		2012-03-27	0	0	0		2012-03-27	0	0	0		2012-03-27	187	118	69		2012-03-27	0	0	0		2012-03-27	61	61	0		2012-03-27	205	144	61		2012-03-27	179	112	67
2012-03-28	184	123	61		2012-03-28	87	87	0		2012-03-28	0	0	0		2012-03-28	0	0	0		2012-03-28	0	0	0		2012-03-28	166	101	65		2012-03-28	0	0	0		2012-03-28	61	61	0		2012-03-28	175	114	61		2012-03-28	110	110	0
2012-03-29	192	131	61		2012-03-29	139	82	57		2012-03-29	0	0	0		2012-03-29	68	68	0		2012-03-29	0	0	0		2012-03-29	192	129	63		2012-03-29	0	0	0		2012-03-29	0	0	0		2012-03-29	203	140	63		2012-03-29	97	97	0
2012-03-30	208	129	79		2012-03-30	82	82	0		2012-03-30	0	0	0		2012-03-30	61	61	0		2012-03-30	0	0	0		2012-03-30	164	104	60		2012-03-30	0	0	0		2012-03-30	0	0	0		2012-03-30	180	123	57		2012-03-30	97	97	0
2012-03-31	187	118	69		2012-03-31	72	72	0		2012-03-31	0	0	0		2012-03-31	0	0	0		2012-03-31	0	0	0		2012-03-31	175	118	57		2012-03-31	0	0	0		2012-03-31	0	0	0		2012-03-31	174	116	58		2012-03-31	104	104	0
2012-04-01	163	93	70		2012-04-01	143	85	58		2012-04-01	0	0	0		2012-04-01	64	64	0		2012-04-01	0	0	0		2012-04-01	170	110	60		2012-04-01	0	0	0		2012-04-01	0	0	0		2012-04-01	204	137	67		2012-04-01	85	85	0
2012-04-02	171	101	70		2012-04-02	132	72	60		2012-04-02	0	0	0		2012-04-02	66	66	0		2012-04-02	0	0	0		2012-04-02	157	97	60		2012-04-02	0	0	0		2012-04-02	0	0	0		2012-04-02	102	102	0		2012-04-02	83	83	0
2012-04-03	160	93	67		2012-04-03	131	70	61		2012-04-03	0	0	0		2012-04-03	0	0	0		2012-04-03	0	0	0		2012-04-03	173	104	69		2012-04-03	0	0	0		2012-04-03	0	0	0		2012-04-03	168	102	66		2012-04-03	82	82	0
2012-04-04	166	93	73		2012-04-04	129	63	66		2012-04-04	0	0	0		2012-04-04	63	63	0		2012-04-04	0	0	0		2012-04-04	181	120	61		2012-04-04	0	0	0		2012-04-04	0	0	0		2012-04-04	166	106	60		2012-04-04	82	82	0
2012-04-05	187	121	66		2012-04-05	147	87	60		2012-04-05	0	0	0		2012-04-05	74	74	0		2012-04-05	0	0	0		2012-04-05	202	135	67		2012-04-05	0	0	0		2012-04-05	63	63	0		2012-04-05	253	190	63		2012-04-05	175	114	61
2012-04-06	156	93	63		2012-04-06	158	97	61		2012-04-06	0	0	0		2012-04-06	72	72	0		2012-04-06	0	0	0		2012-04-06	228	158	70		2012-04-06	0	0	0		2012-04-06	0	0	0		2012-04-06	228	161	67		2012-04-06	161	101	60
2012-04-07	160	99	61		2012-04-07	76	76	0		2012-04-07	0	0	0		2012-04-07	70	70	0		2012-04-07	0	0	0		2012-04-07	193	123	70		2012-04-07	0	0	0		2012-04-07	0	0	0		2012-04-07	186	123	63		2012-04-07	140	83	57
2012-04-08	202	118	84		2012-04-08	139	76	63		2012-04-08	0	0	0		2012-04-08	123	63	60		2012-04-08	0	0	0		2012-04-08	220	140	80		2012-04-08	0	0	0		2012-04-08	0	0	0		2012-04-08	199	116	83		2012-04-08	154	97	57
2012-04-09	200	131	69		2012-04-09	161	101	60		2012-04-09	0	0	0		2012-04-09	126	66	60		2012-04-09	0	0	0		2012-04-09	267	180	87		2012-04-09	0	0	0		2012-04-09	0	0	0		2012-04-09	232	163	69		2012-04-09	211	144	67
2012-04-10	171	93	78		2012-04-10	158	97	61		2012-04-10	0	0	0		2012-04-10	126	68	58		2012-04-10	0	0	0		2012-04-10	225	146	79		2012-04-10	0	0	0		2012-04-10	0	0	0		2012-04-10	216	159	57		2012-04-10	200	129	71
2012-04-11	186	121	65		2012-04-11	153	93	60		2012-04-11	0	0	0		2012-04-11	64	64	0		2012-04-11	0	0	0		2012-04-11	243	159	84		2012-04-11	0	0	0		2012-04-11	0	0	0		2012-04-11	226	163	63		2012-04-11	192	123	69
2012-04-12	155	89	66		2012-04-12	163	97	66		2012-04-12	0	0	0		2012-04-12	70	70	0		2012-04-12	0	0	0		2012-04-12	302	215	87		2012-04-12	0	0	0		2012-04-12	0	0	0		2012-04-12	218	151	67		2012-04-12	194	125	69
2012-04-13	213	135	78		2012-04-13	93	93	0		2012-04-13	0	0	0		2012-04-13	68	68	0		2012-04-13	0	0	0		2012-04-13	378	273	105		2012-04-13	0	0	0		2012-04-13	0	0	0		2012-04-13	206	135	71		2012-04-13	179	108	71
2012-04-14	168	95	73		2012-04-14	150	89	61		2012-04-14	0	0	0		2012-04-14	121	63	58		2012-04-14	0	0	0		2012-04-14	597	414	183		2012-04-14	0	0	0		2012-04-14	0	0	0		2012-04-14	176	116	60		2012-04-14	180	101	79
2012-04-15	194	127	67		2012-04-15	164	99	65		2012-04-15	0	0	0		2012-04-15	148	82	66		2012-04-15	0	0	0		2012-04-15	822	485	337		2012-04-15	0	0	0		2012-04-15	61	61	0		2012-04-15	197	131	66		2012-04-15	174	101	73
2012-04-16	205	129	76		2012-04-16	158	87	71		2012-04-16	0	0	0		2012-04-16	85	85	0		2012-04-16	0	0	0		2012-04-16	316	216	100		2012-04-16	0	0	0		2012-04-16	0	0	0		2012-04-16	236	157	79		2012-04-16	219	140	79
2012-04-17	175	110	65		2012-04-17	159	101	58		2012-04-17	0	0	0		2012-04-17	78	78	0		2012-04-17	0	0	0		2012-04-17	257	175	82		2012-04-17	0	0	0		2012-04-17	0	0	0		2012-04-17	216	146	70		2012-04-17	205	140	65
2012-04-18	159	101	58		2012-04-18	135	74	61		2012-04-18	0	0	0		2012-04-18	134	76	58		2012-04-18	0	0	0		2012-04-18	220	150	70		2012-04-18	0	0	0		2012-04-18	0	0	0		2012-04-18	214	144	70		2012-04-18	226	155	71
2012-04-19	166	108	58		2012-04-19	99	99	0		2012-04-19	0	0	0		2012-04-19	72	72	0		2012-04-19	0	0	0		2012-04-19	198	137	61		2012-04-19	0	0	0		2012-04-19	0	0	0		2012-04-19	166	108	58		2012-04-19	185	125	60
2012-04-20	160	95	65		2012-04-20	135	74	61		2012-04-20	0	0	0		2012-04-20	126	68	58		2012-04-20	0	0	0		2012-04-20	190	129	61		2012-04-20	0	0	0		2012-04-20	0	0	0		2012-04-20	195	121	74		2012-04-20	204	139	65
2012-04-21	161	101	60		2012-04-21	144	83	61		2012-04-21	0	0	0		2012-04-21	64	64	0		2012-04-21	0	0	0		2012-04-21	195	112	83		2012-04-21	0	0	0		2012-04-21	0	0	0		2012-04-21	192	112	80		2012-04-21	203	142	61
2012-04-22	161	95	66		2012-04-22	148	91	57		2012-04-22	0	0	0		2012-04-22	64	64	0		2012-04-22	0	0	0		2012-04-22	188	123	65		2012-04-22	0	0	0		2012-04-22	0	0	0		2012-04-22	152	78	74		2012-04-22	165	104	61
2012-04-23	181	116	65		2012-04-23	83	83	0		2012-04-23	0	0	0		2012-04-23	61	61	0		2012-04-23	0	0	0		2012-04-23	226	150	76		2012-04-23	0	0	0		2012-04-23	0	0	0		2012-04-23	223	154	69		2012-04-23	192	114	78
2012-04-24	181	116	65		2012-04-24	95	95	0		2012-04-24	0	0	0		2012-04-24	119	61	58		2012-04-24	0	0	0		2012-04-24	236	166	70		2012-04-24	0	0	0		2012-04-24	0	0	0		2012-04-24	232	158	74		2012-04-24	189	116	73
2012-04-25	199	123	76		2012-04-25	154	97	57		2012-04-25	0	0	0		2012-04-25	63	63	0		2012-04-25	0	0	0		2012-04-25	209	144	65		2012-04-25	0	0	0		2012-04-25	0	0	0		2012-04-25	199	133	66		2012-04-25	177	110	67
2012-04-26	193	120	73		2012-04-26	148	87	61		2012-04-26	0	0	0		2012-04-26	0	0	0		2012-04-26	0	0	0		2012-04-26	190	127	63		2012-04-26	0	0	0		2012-04-26	0	0	0		2012-04-26	235	157	78		2012-04-26	171	110	61
2012-04-27	182	108	74		2012-04-27	137	76	61		2012-04-27	0	0	0		2012-04-27	63	63	0		2012-04-27	0	0	0		2012-04-27	224	161	63		2012-04-27	0	0	0		2012-04-27	0	0	0		2012-04-27	197	137	60		2012-04-27	152	87	65
2012-04-28	178	108	70		2012-04-28	78	78	0		2012-04-28	0	0	0		2012-04-28	66	66	0		2012-04-28	0	0	0		2012-04-28	198	127	71		2012-04-28	0	0	0		2012-04-28	0	0	0		2012-04-28	171	102	69		2012-04-28	156	99	57
2012-04-29	157	83	74		2012-04-29	132	74	58		2012-04-29	0	0	0		2012-04-29	61	61	0		2012-04-29	0	0	0		2012-04-29	211	137	74		2012-04-29	0	0	0		2012-04-29	0	0	0		2012-04-29	189	120	69		2012-04-29	167	91	76
2012-04-30	195	108	87		2012-04-30	161	95	66		2012-04-30	0	0	0		2012-04-30	66	66	0		2012-04-30	0	0	0		2012-04-30	205	139	66		2012-04-30	0	0	0		2012-04-30	0	0	0		2012-04-30	178	108	70		2012-04-30	199	116	83
2012-05-01	163	80	83		2012-05-01	167	97	70		2012-05-01	0	0	0		2012-05-01	63	63	0		2012-05-01	0	0	0		2012-05-01	193	123	70		2012-05-01	0	0	0		2012-05-01	0	0	0		2012-05-01	154	97	57		2012-05-01	174	104	70
2012-05-02	169	95	74		2012-05-02	167	110	57		2012-05-02	0	0	0		2012-05-02	64	64	0		2012-05-02	0	0	0		2012-05-02	264	177	87		2012-05-02	0	0	0		2012-05-02	0	0	0		2012-05-02	217	150	67		2012-05-02	186	120	66
2012-05-03	185	112	73		2012-05-03	173	112	61		2012-05-03	0	0	0		2012-05-03	63	63	0		2012-05-03	0	0	0		2012-05-03	281	202	79		2012-05-03	0	0	0		2012-05-03	0	0	0		2012-05-03	232	159	73		2012-05-03	209	135	74
2012-05-04	198	112	86		2012-05-04	156	82	74		2012-05-04	0	0	0		2012-05-04	121	63	58		2012-05-04	0	0	0		2012-05-04	248	169	79		2012-05-04	0	0	0		2012-05-04	0	0	0		2012-05-04	218	151	67		2012-05-04	254	165	89
2012-05-05	159	93	66		2012-05-05	135	78	57		2012-05-05	0	0	0		2012-05-05	63	63	0		2012-05-05	0	0	0		2012-05-05	240	166	74		2012-05-05	0	0	0		2012-05-05	0	0	0		2012-05-05	215	148	67		2012-05-05	173	106	67
2012-05-06	186	120	66		2012-05-06	139	82	57		2012-05-06	0	0	0		2012-05-06	66	66	0		2012-05-06	0	0	0		2012-05-06	240	148	92		2012-05-06	0	0	0		2012-05-06	0	0	0		2012-05-06	234	150	84		2012-05-06	205	110	95
2012-05-07	190	120	70		2012-05-07	170	104	66		2012-05-07	0	0	0		2012-05-07	63	63	0		2012-05-07	0	0	0		2012-05-07	245	169	76		2012-05-07	0	0	0		2012-05-07	0	0	0		2012-05-07	316	242	74		2012-05-07	286	194	92
2012-05-08	173	102	71		2012-05-08	141	83	58		2012-05-08	0	0	0		2012-05-08	0	0	0		2012-05-08	0	0	0		2012-05-08	264	194	70		2012-05-08	0	0	0		2012-05-08	0	0	0		2012-05-08	292	205	87		2012-05-08	297	213	84
2012-05-09	194	116	78		2012-05-09	101	101	0		2012-05-09	0	0	0		2012-05-09	66	66	0		2012-05-09	0	0	0		2012-05-09	246	176	70		2012-05-09	0	0	0		2012-05-09	0	0	0		2012-05-09	392	288	104		2012-05-09	335	222	113
2012-05-10	191	118	73		2012-05-10	143	83	60		2012-05-10	0	0	0		2012-05-10	0	0	0		2012-05-10	0	0	0		2012-05-10	255	173	82		2012-05-10	0	0	0		2012-05-10	0	0	0		2012-05-10	446	329	117		2012-05-10	424	285	139
2012-05-11	192	112	80		2012-05-11	147	89	58		2012-05-11	0	0	0		2012-05-11	127	66	61		2012-05-11	0	0	0		2012-05-11	258	175	83		2012-05-11	0	0	0		2012-05-11	0	0	0		2012-05-11	831	600	231		2012-05-11	761	549	212
2012-05-12	176	102	74		2012-05-12	176	110	66		2012-05-12	0	0	0		2012-05-12	125	64	61		2012-05-12	61	61	0		2012-05-12	268	159	109		2012-05-12	0	0	0		2012-05-12	0	0	0		2012-05-12	1653	908	745		2012-05-12	1322	878	444
2012-05-13	234	121	113		2012-05-13	153	87	66		2012-05-13	0	0	0		2012-05-13	132	74	58		2012-05-13	0	0	0		2012-05-13	283	201	82		2012-05-13	0	0	0		2012-05-13	0	0	0		2012-05-13	594	397	197		2012-05-13	2564	1695	869
2012-05-14	184	108	76		2012-05-14	176	106	70		2012-05-14	0	0	0		2012-05-14	121	64	57		2012-05-14	0	0	0		2012-05-14	306	223	83		2012-05-14	0	0	0		2012-05-14	0	0	0		2012-05-14	360	251	109		2012-05-14	1108	907	201
2012-05-15	189	123	66		2012-05-15	99	99	0		2012-05-15	0	0	0		2012-05-15	123	63	60		2012-05-15	0	0	0		2012-05-15	261	195	66		2012-05-15	0	0	0		2012-05-15	0	0	0		2012-05-15	248	165	83		2012-05-15	679	582	97
2012-05-16	179	110	69		2012-05-16	102	102	0		2012-05-16	0	0	0		2012-05-16	58	0	58		2012-05-16	0	0	0		2012-05-16	272	193	79		2012-05-16	0	0	0		2012-05-16	0	0	0		2012-05-16	219	161	58		2012-05-16	522	423	99
2012-05-17	158	97	61		2012-05-17	157	99	58		2012-05-17	0	0	0		2012-05-17	0	0	0		2012-05-17	0	0	0		2012-05-17	284	201	83		2012-05-17	0	0	0		2012-05-17	0	0	0		2012-05-17	225	151	74		2012-05-17	385	281	104
2012-05-18	162	93	69		2012-05-18	149	89	60		2012-05-18	0	0	0		2012-05-18	58	0	58		2012-05-18	0	0	0		2012-05-18	263	179	84		2012-05-18	0	0	0		2012-05-18	0	0	0		2012-05-18	214	148	66		2012-05-18	309	239	70
2012-05-19	140	82	58		2012-05-19	138	78	60		2012-05-19	0	0	0		2012-05-19	0	0	0		2012-05-19	0	0	0		2012-05-19	252	170	82		2012-05-19	0	0	0		2012-05-19	0	0	0		2012-05-19	182	116	66		2012-05-19	258	188	70
2012-05-20	177	110	67		2012-05-20	167	102	65		2012-05-20	0	0	0		2012-05-20	0	0	0		2012-05-20	0	0	0		2012-05-20	233	159	74		2012-05-20	0	0	0		2012-05-20	0	0	0		2012-05-20	156	95	61		2012-05-20	228	162	66
2012-05-21	168	102	66		2012-05-21	167	101	66		2012-05-21	0	0	0		2012-05-21	61	61	0		2012-05-21	0	0	0		2012-05-21	296	223	73		2012-05-21	0	0	0		2012-05-21	0	0	0		2012-05-21	149	89	60		2012-05-21	196	127	69
2012-05-22	190	120	70		2012-05-22	153	95	58		2012-05-22	0	0	0		2012-05-22	0	0	0		2012-05-22	0	0	0		2012-05-22	298	212	86		2012-05-22	0	0	0		2012-05-22	0	0	0		2012-05-22	133	76	57		2012-05-22	149	82	67
2012-05-23	167	93	74		2012-05-23	150	80	70		2012-05-23	0	0	0		2012-05-23	64	64	0		2012-05-23	0	0	0		2012-05-23	267	184	83		2012-05-23	0	0	0		2012-05-23	0	0	0		2012-05-23	76	76	0		2012-05-23	95	95	0
2012-05-24	162	91	71		2012-05-24	91	91	0		2012-05-24	0	0	0		2012-05-24	125	64	61		2012-05-24	0	0	0		2012-05-24	256	183	73		2012-05-24	0	0	0		2012-05-24	0	0	0		2012-05-24	80	80	0		2012-05-24	136	70	66
2012-05-25	169	102	67		2012-05-25	147	89	58		2012-05-25	0	0	0		2012-05-25	0	0	0		2012-05-25	0	0	0		2012-05-25	304	215	89		2012-05-25	0	0	0		2012-05-25	0	0	0		2012-05-25	72	72	0		2012-05-25	66	66	0
2012-05-26	157	87	70		2012-05-26	91	91	0		2012-05-26	0	0	0		2012-05-26	64	64	0		2012-05-26	0	0	0		2012-05-26	242	166	76		2012-05-26	0	0	0		2012-05-26	0	0	0		2012-05-26	66	66	0		2012-05-26	66	66	0
2012-05-27	147	78	69		2012-05-27	153	93	60		2012-05-27	0	0	0		2012-05-27	68	68	0		2012-05-27	0	0	0		2012-05-27	262	184	78		2012-05-27	0	0	0		2012-05-27	0	0	0		2012-05-27	80	80	0		2012-05-27	137	80	57
2012-05-28	192	121	71		2012-05-28	175	110	65		2012-05-28	0	0	0		2012-05-28	63	63	0		2012-05-28	0	0	0		2012-05-28	370	274	96		2012-05-28	0	0	0		2012-05-28	63	63	0		2012-05-28	152	91	61		2012-05-28	95	95	0
2012-05-29	167	97	70		2012-05-29	180	114	66		2012-05-29	0	0	0		2012-05-29	63	63	0		2012-05-29	0	0	0		2012-05-29	309	209	100		2012-05-29	0	0	0		2012-05-29	0	0	0		2012-05-29	126	66	60		2012-05-29	76	76	0
2012-05-30	192	118	74		2012-05-30	150	89	61		2012-05-30	0	0	0		2012-05-30	63	63	0		2012-05-30	0	0	0		2012-05-30	303	193	110		2012-05-30	0	0	0		2012-05-30	0	0	0		2012-05-30	130	70	60		2012-05-30	148	87	61
2012-05-31	173	106	67		2012-05-31	177	112	65		2012-05-31	0	0	0		2012-05-31	63	63	0		2012-05-31	0	0	0		2012-05-31	324	245	79		2012-05-31	0	0	0		2012-05-31	0	0	0		2012-05-31	64	64	0		2012-05-31	64	64	0
2012-06-01	166	106	60		2012-06-01	93	93	0		2012-06-01	0	0	0		2012-06-01	0	0	0		2012-06-01	0	0	0		2012-06-01	324	231	93		2012-06-01	0	0	0		2012-06-01	0	0	0		2012-06-01	64	64	0		2012-06-01	68	68	0
2012-06-02	146	83	63		2012-06-02	152	82	70		2012-06-02	0	0	0		2012-06-02	0	0	0		2012-06-02	0	0	0		2012-06-02	480	375	105		2012-06-02	0	0	0		2012-06-02	0	0	0		2012-06-02	64	64	0		2012-06-02	130	63	67
2012-06-03	172	114	58		2012-06-03	141	80	61		2012-06-03	0	0	0		2012-06-03	66	66	0		2012-06-03	0	0	0		2012-06-03	480	352	128		2012-06-03	0	0	0		2012-06-03	63	63	0		2012-06-03	68	68	0		2012-06-03	124	64	60
2012-06-04	190	112	78		2012-06-04	102	102	0		2012-06-04	0	0	0		2012-06-04	0	0	0		2012-06-04	0	0	0		2012-06-04	592	482	110		2012-06-04	0	0	0		2012-06-04	0	0	0		2012-06-04	126	68	58		2012-06-04	63	63	0
2012-06-05	176	116	60		2012-06-05	167	106	61		2012-06-05	0	0	0		2012-06-05	70	70	0		2012-06-05	0	0	0		2012-06-05	649	527	122		2012-06-05	0	0	0		2012-06-05	0	0	0		2012-06-05	66	66	0		2012-06-05	66	66	0
2012-06-06	158	95	63		2012-06-06	155	89	66		2012-06-06	0	0	0		2012-06-06	64	64	0		2012-06-06	0	0	0		2012-06-06	533	428	105		2012-06-06	0	0	0		2012-06-06	0	0	0		2012-06-06	70	70	0		2012-06-06	58	0	58
2012-06-07	154	85	69		2012-06-07	116	116	0		2012-06-07	0	0	0		2012-06-07	61	61	0		2012-06-07	0	0	0		2012-06-07	548	439	109		2012-06-07	0	0	0		2012-06-07	0	0	0		2012-06-07	70	70	0		2012-06-07	64	64	0
2012-06-08	164	99	65		2012-06-08	95	95	0		2012-06-08	0	0	0		2012-06-08	68	68	0		2012-06-08	0	0	0		2012-06-08	513	400	113		2012-06-08	0	0	0		2012-06-08	0	0	0		2012-06-08	68	68	0		2012-06-08	124	66	58
2012-06-09	158	93	65		2012-06-09	85	85	0		2012-06-09	0	0	0		2012-06-09	119	61	58		2012-06-09	0	0	0		2012-06-09	407	298	109		2012-06-09	0	0	0		2012-06-09	0	0	0		2012-06-09	61	61	0		2012-06-09	57	0	57
2012-06-10	231	140	91		2012-06-10	93	93	0		2012-06-10	0	0	0		2012-06-10	68	68	0		2012-06-10	0	0	0		2012-06-10	500	333	167		2012-06-10	0	0	0		2012-06-10	61	61	0		2012-06-10	127	66	61		2012-06-10	68	68	0
2012-06-11	204	135	69		2012-06-11	171	110	61		2012-06-11	0	0	0		2012-06-11	63	63	0		2012-06-11	0	0	0		2012-06-11	531	409	122		2012-06-11	0	0	0		2012-06-11	0	0	0		2012-06-11	129	68	61		2012-06-11	132	72	60
2012-06-12	165	99	66		2012-06-12	168	108	60		2012-06-12	0	0	0		2012-06-12	66	66	0		2012-06-12	0	0	0		2012-06-12	482	369	113		2012-06-12	0	0	0		2012-06-12	0	0	0		2012-06-12	61	61	0		2012-06-12	61	61	0
2012-06-13	165	91	74		2012-06-13	159	93	66		2012-06-13	0	0	0		2012-06-13	61	61	0		2012-06-13	0	0	0		2012-06-13	545	420	125		2012-06-13	0	0	0		2012-06-13	0	0	0		2012-06-13	70	70	0		2012-06-13	125	68	57
2012-06-14	191	121	70		2012-06-14	164	104	60		2012-06-14	0	0	0		2012-06-14	0	0	0		2012-06-14	0	0	0		2012-06-14	566	440	126		2012-06-14	0	0	0		2012-06-14	0	0	0		2012-06-14	64	64	0		2012-06-14	0	0	0
2012-06-15	169	99	70		2012-06-15	80	80	0		2012-06-15	0	0	0		2012-06-15	64	64	0		2012-06-15	0	0	0		2012-06-15	582	467	115		2012-06-15	0	0	0		2012-06-15	0	0	0		2012-06-15	0	0	0		2012-06-15	0	0	0
2012-06-16	149	83	66		2012-06-16	144	83	61		2012-06-16	0	0	0		2012-06-16	57	0	57		2012-06-16	0	0	0		2012-06-16	585	428	157		2012-06-16	0	0	0		2012-06-16	0	0	0		2012-06-16	61	61	0		2012-06-16	0	0	0
2012-06-17	168	97	71		2012-06-17	150	89	61		2012-06-17	0	0	0		2012-06-17	61	61	0		2012-06-17	0	0	0		2012-06-17	543	408	135		2012-06-17	0	0	0		2012-06-17	0	0	0		2012-06-17	63	63	0		2012-06-17	120	63	57
2012-06-18	160	99	61		2012-06-18	91	91	0		2012-06-18	0	0	0		2012-06-18	0	0	0		2012-06-18	0	0	0		2012-06-18	671	523	148		2012-06-18	0	0	0		2012-06-18	0	0	0		2012-06-18	61	61	0		2012-06-18	63	63	0
2012-06-19	149	83	66		2012-06-19	159	85	74		2012-06-19	0	0	0		2012-06-19	63	63	0		2012-06-19	0	0	0		2012-06-19	597	487	110		2012-06-19	0	0	0		2012-06-19	0	0	0		2012-06-19	63	63	0		2012-06-19	61	61	0
2012-06-20	97	97	0		2012-06-20	85	85	0		2012-06-20	0	0	0		2012-06-20	63	63	0		2012-06-20	0	0	0		2012-06-20	566	454	112		2012-06-20	0	0	0		2012-06-20	0	0	0		2012-06-20	66	66	0		2012-06-20	61	61	0
2012-06-21	82	82	0		2012-06-21	80	80	0		2012-06-21	0	0	0		2012-06-21	120	63	57		2012-06-21	0	0	0		2012-06-21	576	453	123		2012-06-21	0	0	0		2012-06-21	0	0	0		2012-06-21	61	0	61		2012-06-21	68	68	0
2012-06-22	145	80	65		2012-06-22	137	80	57		2012-06-22	0	0	0		2012-06-22	0	0	0		2012-06-22	0	0	0		2012-06-22	431	305	126		2012-06-22	0	0	0		2012-06-22	0	0	0		2012-06-22	0	0	0		2012-06-22	136	78	58
2012-06-23	155	85	70		2012-06-23	142	82	60		2012-06-23	0	0	0		2012-06-23	0	0	0		2012-06-23	0	0	0		2012-06-23	383	260	123		2012-06-23	0	0	0		2012-06-23	0	0	0		2012-06-23	0	0	0		2012-06-23	0	0	0
2012-06-24	145	78	67		2012-06-24	148	83	65		2012-06-24	0	0	0		2012-06-24	61	61	0		2012-06-24	0	0	0		2012-06-24	414	309	105		2012-06-24	0	0	0		2012-06-24	0	0	0		2012-06-24	57	0	57		2012-06-24	64	64	0
2012-06-25	168	102	66		2012-06-25	159	99	60		2012-06-25	0	0	0		2012-06-25	63	63	0		2012-06-25	0	0	0		2012-06-25	644	518	126		2012-06-25	0	0	0		2012-06-25	0	0	0		2012-06-25	61	61	0		2012-06-25	0	0	0
2012-06-26	165	102	63		2012-06-26	121	121	0		2012-06-26	0	0	0		2012-06-26	64	64	0		2012-06-26	0	0	0		2012-06-26	610	476	134		2012-06-26	0	0	0		2012-06-26	0	0	0		2012-06-26	61	61	0		2012-06-26	0	0	0
2012-06-27	154	89	65		2012-06-27	99	99	0		2012-06-27	0	0	0		2012-06-27	63	63	0		2012-06-27	0	0	0		2012-06-27	575	456	119		2012-06-27	0	0	0		2012-06-27	0	0	0		2012-06-27	61	61	0		2012-06-27	64	64	0
2012-06-28	89	89	0		2012-06-28	160	97	63		2012-06-28	0	0	0		2012-06-28	0	0	0		2012-06-28	0	0	0		2012-06-28	493	380	113		2012-06-28	0	0	0		2012-06-28	0	0	0		2012-06-28	0	0	0		2012-06-28	64	64	0
2012-06-29	178	112	66		2012-06-29	143	85	58		2012-06-29	0	0	0		2012-06-29	0	0	0		2012-06-29	0	0	0		2012-06-29	471	366	105		2012-06-29	0	0	0		2012-06-29	0	0	0		2012-06-29	63	63	0		2012-06-29	0	0	0
2012-06-30	152	87	65		2012-06-30	146	85	61		2012-06-30	0	0	0		2012-06-30	0	0	0		2012-06-30	0	0	0		2012-06-30	431	319	112		2012-06-30	0	0	0		2012-06-30	0	0	0		2012-06-30	64	64	0		2012-06-30	0	0	0
2012-07-01	175	104	71		2012-07-01	83	83	0		2012-07-01	0	0	0		2012-07-01	57	0	57		2012-07-01	0	0	0		2012-07-01	445	326	119		2012-07-01	0	0	0		2012-07-01	0	0	0		2012-07-01	66	66	0		2012-07-01	0	0	0
2012-07-02	163	102	61		2012-07-02	160	102	58		2012-07-02	0	0	0		2012-07-02	0	0	0		2012-07-02	0	0	0		2012-07-02	597	487	110		2012-07-02	0	0	0		2012-07-02	0	0	0		2012-07-02	63	63	0		2012-07-02	57	0	57
2012-07-03	162	93	69		2012-07-03	169	108	61		2012-07-03	0	0	0		2012-07-03	63	63	0		2012-07-03	0	0	0		2012-07-03	616	498	118		2012-07-03	0	0	0		2012-07-03	0	0	0		2012-07-03	0	0	0		2012-07-03	63	63	0
2012-07-04	155	89	66		2012-07-04	156	99	57		2012-07-04	0	0	0		2012-07-04	0	0	0		2012-07-04	0	0	0		2012-07-04	565	440	125		2012-07-04	0	0	0		2012-07-04	0	0	0		2012-07-04	0	0	0		2012-07-04	0	0	0
2012-07-05	146	85	61		2012-07-05	155	97	58		2012-07-05	0	0	0		2012-07-05	61	61	0		2012-07-05	0	0	0		2012-07-05	554	431	123		2012-07-05	0	0	0		2012-07-05	0	0	0		2012-07-05	118	61	57		2012-07-05	0	0	0
2012-07-06	158	91	67		2012-07-06	174	108	66		2012-07-06	0	0	0		2012-07-06	61	61	0		2012-07-06	0	0	0		2012-07-06	475	363	112		2012-07-06	0	0	0		2012-07-06	0	0	0		2012-07-06	61	61	0		2012-07-06	0	0	0
2012-07-07	139	78	61		2012-07-07	139	82	57		2012-07-07	0	0	0		2012-07-07	0	0	0		2012-07-07	0	0	0		2012-07-07	395	291	104		2012-07-07	0	0	0		2012-07-07	0	0	0		2012-07-07	63	63	0		2012-07-07	120	63	57
2012-07-08	165	95	70		2012-07-08	142	72	70		2012-07-08	0	0	0		2012-07-08	64	64	0		2012-07-08	0	0	0		2012-07-08	390	265	125		2012-07-08	0	0	0		2012-07-08	0	0	0		2012-07-08	57	0	57		2012-07-08	0	0	0
2012-07-09	137	74	63		2012-07-09	170	112	58		2012-07-09	0	0	0		2012-07-09	64	64	0		2012-07-09	0	0	0		2012-07-09	589	481	108		2012-07-09	0	0	0		2012-07-09	0	0	0		2012-07-09	0	0	0		2012-07-09	120	63	57
2012-07-10	170	101	69		2012-07-10	177	116	61		2012-07-10	0	0	0		2012-07-10	70	70	0		2012-07-10	0	0	0		2012-07-10	515	406	109		2012-07-10	0	0	0		2012-07-10	0	0	0		2012-07-10	0	0	0		2012-07-10	61	61	0
2012-07-11	163	93	70		2012-07-11	187	104	83		2012-07-11	0	0	0		2012-07-11	61	61	0		2012-07-11	0	0	0		2012-07-11	513	388	125		2012-07-11	0	0	0		2012-07-11	0	0	0		2012-07-11	0	0	0		2012-07-11	0	0	0
2012-07-12	159	89	70		2012-07-12	185	102	83		2012-07-12	0	0	0		2012-07-12	61	61	0		2012-07-12	0	0	0		2012-07-12	497	372	125		2012-07-12	0	0	0		2012-07-12	0	0	0		2012-07-12	61	61	0		2012-07-12	61	61	0
2012-07-13	167	101	66		2012-07-13	147	87	60		2012-07-13	0	0	0		2012-07-13	63	63	0		2012-07-13	0	0	0		2012-07-13	487	369	118		2012-07-13	0	0	0		2012-07-13	0	0	0		2012-07-13	57	0	57		2012-07-13	120	63	57
2012-07-14	165	95	70		2012-07-14	142	85	57		2012-07-14	0	0	0		2012-07-14	63	63	0		2012-07-14	0	0	0		2012-07-14	375	262	113		2012-07-14	0	0	0		2012-07-14	0	0	0		2012-07-14	64	64	0		2012-07-14	120	63	57
2012-07-15	152	85	67		2012-07-15	147	89	58		2012-07-15	0	0	0		2012-07-15	118	61	57		2012-07-15	0	0	0		2012-07-15	437	319	118		2012-07-15	0	0	0		2012-07-15	0	0	0		2012-07-15	57	0	57		2012-07-15	61	61	0
2012-07-16	182	112	70		2012-07-16	162	99	63		2012-07-16	0	0	0		2012-07-16	120	63	57		2012-07-16	0	0	0		2012-07-16	609	488	121		2012-07-16	0	0	0		2012-07-16	0	0	0		2012-07-16	57	0	57		2012-07-16	57	0	57
2012-07-17	162	89	73		2012-07-17	150	93	57		2012-07-17	0	0	0		2012-07-17	60	0	60		2012-07-17	0	0	0		2012-07-17	520	414	106		2012-07-17	0	0	0		2012-07-17	0	0	0		2012-07-17	61	61	0		2012-07-17	0	0	0
2012-07-18	177	106	71		2012-07-18	180	123	57		2012-07-18	0	0	0		2012-07-18	63	63	0		2012-07-18	0	0	0		2012-07-18	513	408	105		2012-07-18	0	0	0		2012-07-18	0	0	0		2012-07-18	63	63	0		2012-07-18	0	0	0
2012-07-19	154	93	61		2012-07-19	169	108	61		2012-07-19	0	0	0		2012-07-19	124	66	58		2012-07-19	0	0	0		2012-07-19	533	423	110		2012-07-19	0	0	0		2012-07-19	0	0	0		2012-07-19	64	64	0		2012-07-19	118	61	57
2012-07-20	160	89	71		2012-07-20	97	97	0		2012-07-20	0	0	0		2012-07-20	0	0	0		2012-07-20	61	61	0		2012-07-20	499	377	122		2012-07-20	0	0	0		2012-07-20	0	0	0		2012-07-20	0	0	0		2012-07-20	66	66	0
2012-07-21	177	104	73		2012-07-21	85	85	0		2012-07-21	0	0	0		2012-07-21	0	0	0		2012-07-21	0	0	0		2012-07-21	351	251	100		2012-07-21	0	0	0		2012-07-21	0	0	0		2012-07-21	61	61	0		2012-07-21	0	0	0
2012-07-22	156	76	80		2012-07-22	87	87	0		2012-07-22	0	0	0		2012-07-22	63	63	0		2012-07-22	61	61	0		2012-07-22	344	236	108		2012-07-22	0	0	0		2012-07-22	0	0	0		2012-07-22	0	0	0		2012-07-22	0	0	0
2012-07-23	190	106	84		2012-07-23	189	118	71		2012-07-23	0	0	0		2012-07-23	121	63	58		2012-07-23	0	0	0		2012-07-23	597	475	122		2012-07-23	0	0	0		2012-07-23	0	0	0		2012-07-23	63	63	0		2012-07-23	57	0	57
2012-07-24	187	108	79		2012-07-24	177	106	71		2012-07-24	0	0	0		2012-07-24	61	61	0		2012-07-24	63	63	0		2012-07-24	591	482	109		2012-07-24	0	0	0		2012-07-24	61	61	0		2012-07-24	70	70	0		2012-07-24	0	0	0
2012-07-25	163	93	70		2012-07-25	195	112	83		2012-07-25	0	0	0		2012-07-25	66	66	0		2012-07-25	0	0	0		2012-07-25	478	369	109		2012-07-25	0	0	0		2012-07-25	64	64	0		2012-07-25	0	0	0		2012-07-25	63	63	0
2012-07-26	198	127	71		2012-07-26	183	116	67		2012-07-26	0	0	0		2012-07-26	70	70	0		2012-07-26	0	0	0		2012-07-26	534	409	125		2012-07-26	0	0	0		2012-07-26	0	0	0		2012-07-26	68	68	0		2012-07-26	0	0	0
2012-07-27	171	104	67		2012-07-27	183	114	69		2012-07-27	0	0	0		2012-07-27	125	68	57		2012-07-27	0	0	0		2012-07-27	616	482	134		2012-07-27	0	0	0		2012-07-27	0	0	0		2012-07-27	66	66	0		2012-07-27	57	0	57
2012-07-28	153	83	70		2012-07-28	142	85	57		2012-07-28	0	0	0		2012-07-28	0	0	0		2012-07-28	0	0	0		2012-07-28	440	327	113		2012-07-28	0	0	0		2012-07-28	0	0	0		2012-07-28	61	61	0		2012-07-28	57	0	57
2012-07-29	168	97	71		2012-07-29	149	89	60		2012-07-29	0	0	0		2012-07-29	63	63	0		2012-07-29	0	0	0		2012-07-29	443	321	122		2012-07-29	0	0	0		2012-07-29	0	0	0		2012-07-29	0	0	0		2012-07-29	0	0	0
2012-07-30	199	125	74		2012-07-30	181	123	58		2012-07-30	0	0	0		2012-07-30	159	89	70		2012-07-30	0	0	0		2012-07-30	638	507	131		2012-07-30	0	0	0		2012-07-30	0	0	0		2012-07-30	61	61	0		2012-07-30	0	0	0
2012-07-31	207	137	70		2012-07-31	175	118	57		2012-07-31	0	0	0		2012-07-31	82	82	0		2012-07-31	0	0	0		2012-07-31	545	423	122		2012-07-31	0	0	0		2012-07-31	0	0	0		2012-07-31	133	76	57		2012-07-31	0	0	0
2012-08-01	163	93	70		2012-08-01	185	118	67		2012-08-01	0	0	0		2012-08-01	129	72	57		2012-08-01	0	0	0		2012-08-01	558	419	139		2012-08-01	0	0	0		2012-08-01	0	0	0		2012-08-01	0	0	0		2012-08-01	61	61	0
2012-08-02	192	131	61		2012-08-02	156	93	63		2012-08-02	0	0	0		2012-08-02	68	68	0		2012-08-02	0	0	0		2012-08-02	499	364	135		2012-08-02	0	0	0		2012-08-02	63	63	0		2012-08-02	118	61	57		2012-08-02	0	0	0
2012-08-03	186	116	70		2012-08-03	177	116	61		2012-08-03	0	0	0		2012-08-03	127	70	57		2012-08-03	0	0	0		2012-08-03	456	347	109		2012-08-03	0	0	0		2012-08-03	0	0	0		2012-08-03	0	0	0		2012-08-03	58	0	58
2012-08-04	191	120	71		2012-08-04	169	104	65		2012-08-04	0	0	0		2012-08-04	125	64	61		2012-08-04	0	0	0		2012-08-04	388	267	121		2012-08-04	0	0	0		2012-08-04	0	0	0		2012-08-04	0	0	0		2012-08-04	0	0	0
2012-08-05	231	131	100		2012-08-05	160	93	67		2012-08-05	0	0	0		2012-08-05	61	0	61		2012-08-05	0	0	0		2012-08-05	488	293	195		2012-08-05	0	0	0		2012-08-05	0	0	0		2012-08-05	61	0	61		2012-08-05	0	0	0
2012-08-06	198	116	82		2012-08-06	211	144	67		2012-08-06	0	0	0		2012-08-06	78	78	0		2012-08-06	0	0	0		2012-08-06	641	506	135		2012-08-06	0	0	0		2012-08-06	0	0	0		2012-08-06	57	0	57		2012-08-06	0	0	0
2012-08-07	193	127	66		2012-08-07	192	118	74		2012-08-07	0	0	0		2012-08-07	70	70	0		2012-08-07	0	0	0		2012-08-07	504	349	155		2012-08-07	0	0	0		2012-08-07	0	0	0		2012-08-07	0	0	0		2012-08-07	123	66	57
2012-08-08	223	140	83		2012-08-08	120	120	0		2012-08-08	0	0	0		2012-08-08	133	76	57		2012-08-08	0	0	0		2012-08-08	567	422	145		2012-08-08	0	0	0		2012-08-08	0	0	0		2012-08-08	122	61	61		2012-08-08	0	0	0
2012-08-09	185	106	79		2012-08-09	211	150	61		2012-08-09	0	0	0		2012-08-09	133	70	63		2012-08-09	0	0	0		2012-08-09	546	395	151		2012-08-09	0	0	0		2012-08-09	0	0	0		2012-08-09	64	64	0		2012-08-09	0	0	0
2012-08-10	231	129	102		2012-08-10	211	144	67		2012-08-10	0	0	0		2012-08-10	134	74	60		2012-08-10	0	0	0		2012-08-10	493	367	126		2012-08-10	0	0	0		2012-08-10	0	0	0		2012-08-10	0	0	0		2012-08-10	0	0	0
2012-08-11	167	91	76		2012-08-11	162	93	69		2012-08-11	0	0	0		2012-08-11	137	80	57		2012-08-11	0	0	0		2012-08-11	418	296	122		2012-08-11	0	0	0		2012-08-11	0	0	0		2012-08-11	63	63	0		2012-08-11	0	0	0
2012-08-12	233	131	102		2012-08-12	214	140	74		2012-08-12	0	0	0		2012-08-12	135	72	63		2012-08-12	0	0	0		2012-08-12	623	442	181		2012-08-12	0	0	0		2012-08-12	0	0	0		2012-08-12	0	0	0		2012-08-12	0	0	0
2012-08-13	211	144	67		2012-08-13	282	193	89		2012-08-13	0	0	0		2012-08-13	144	83	61		2012-08-13	0	0	0		2012-08-13	798	622	176		2012-08-13	0	0	0		2012-08-13	0	0	0		2012-08-13	63	63	0		2012-08-13	63	63	0
2012-08-14	210	139	71		2012-08-14	216	142	74		2012-08-14	0	0	0		2012-08-14	82	82	0		2012-08-14	0	0	0		2012-08-14	631	479	152		2012-08-14	0	0	0		2012-08-14	0	0	0		2012-08-14	61	61	0		2012-08-14	119	61	58
2012-08-15	182	121	61		2012-08-15	199	129	70		2012-08-15	0	0	0		2012-08-15	146	89	57		2012-08-15	0	0	0		2012-08-15	603	464	139		2012-08-15	0	0	0		2012-08-15	0	0	0		2012-08-15	63	63	0		2012-08-15	0	0	0
2012-08-16	181	116	65		2012-08-16	208	142	66		2012-08-16	0	0	0		2012-08-16	136	78	58		2012-08-16	0	0	0		2012-08-16	583	465	118		2012-08-16	0	0	0		2012-08-16	64	64	0		2012-08-16	57	0	57		2012-08-16	0	0	0
2012-08-17	187	121	66		2012-08-17	172	114	58		2012-08-17	0	0	0		2012-08-17	126	68	58		2012-08-17	0	0	0		2012-08-17	582	437	145		2012-08-17	0	0	0		2012-08-17	61	61	0		2012-08-17	0	0	0		2012-08-17	61	61	0
2012-08-18	167	97	70		2012-08-18	191	118	73		2012-08-18	0	0	0		2012-08-18	132	72	60		2012-08-18	0	0	0		2012-08-18	410	288	122		2012-08-18	0	0	0		2012-08-18	0	0	0		2012-08-18	61	61	0		2012-08-18	118	61	57
2012-08-19	170	99	71		2012-08-19	178	120	58		2012-08-19	0	0	0		2012-08-19	130	70	60		2012-08-19	0	0	0		2012-08-19	444	338	106		2012-08-19	0	0	0		2012-08-19	0	0	0		2012-08-19	57	0	57		2012-08-19	61	61	0
2012-08-20	180	123	57		2012-08-20	224	154	70		2012-08-20	0	0	0		2012-08-20	85	85	0		2012-08-20	61	61	0		2012-08-20	695	538	157		2012-08-20	0	0	0		2012-08-20	0	0	0		2012-08-20	61	61	0		2012-08-20	0	0	0
2012-08-21	181	110	71		2012-08-21	231	161	70		2012-08-21	0	0	0		2012-08-21	137	80	57		2012-08-21	0	0	0		2012-08-21	556	434	122		2012-08-21	0	0	0		2012-08-21	0	0	0		2012-08-21	57	0	57		2012-08-21	0	0	0
2012-08-22	184	118	66		2012-08-22	205	144	61		2012-08-22	0	0	0		2012-08-22	150	89	61		2012-08-22	0	0	0		2012-08-22	571	430	141		2012-08-22	0	0	0		2012-08-22	0	0	0		2012-08-22	57	0	57		2012-08-22	0	0	0
2012-08-23	175	104	71		2012-08-23	236	165	71		2012-08-23	0	0	0		2012-08-23	150	93	57		2012-08-23	0	0	0		2012-08-23	513	391	122		2012-08-23	0	0	0		2012-08-23	0	0	0		2012-08-23	58	0	58		2012-08-23	0	0	0
2012-08-24	203	123	80		2012-08-24	236	162	74		2012-08-24	0	0	0		2012-08-24	139	82	57		2012-08-24	61	61	0		2012-08-24	521	399	122		2012-08-24	0	0	0		2012-08-24	0	0	0		2012-08-24	63	63	0		2012-08-24	57	0	57
2012-08-25	148	83	65		2012-08-25	210	140	70		2012-08-25	0	0	0		2012-08-25	122	64	58		2012-08-25	0	0	0		2012-08-25	417	299	118		2012-08-25	0	0	0		2012-08-25	0	0	0		2012-08-25	118	61	57		2012-08-25	63	63	0
2012-08-26	164	99	65		2012-08-26	217	133	84		2012-08-26	0	0	0		2012-08-26	127	70	57		2012-08-26	0	0	0		2012-08-26	430	307	123		2012-08-26	0	0	0		2012-08-26	0	0	0		2012-08-26	0	0	0		2012-08-26	0	0	0
2012-08-27	210	127	83		2012-08-27	259	188	71		2012-08-27	0	0	0		2012-08-27	80	80	0		2012-08-27	0	0	0		2012-08-27	608	473	135		2012-08-27	0	0	0		2012-08-27	0	0	0		2012-08-27	58	0	58		2012-08-27	61	61	0
2012-08-28	189	120	69		2012-08-28	270	173	97		2012-08-28	0	0	0		2012-08-28	146	85	61		2012-08-28	0	0	0		2012-08-28	548	417	131		2012-08-28	0	0	0		2012-08-28	0	0	0		2012-08-28	121	64	57		2012-08-28	0	0	0
2012-08-29	190	121	69		2012-08-29	269	170	99		2012-08-29	0	0	0		2012-08-29	139	82	57		2012-08-29	0	0	0		2012-08-29	541	436	105		2012-08-29	0	0	0		2012-08-29	0	0	0		2012-08-29	0	0	0		2012-08-29	0	0	0
2012-08-30	206	123	83		2012-08-30	297	223	74		2012-08-30	0	0	0		2012-08-30	150	76	74		2012-08-30	0	0	0		2012-08-30	674	549	125		2012-08-30	0	0	0		2012-08-30	0	0	0		2012-08-30	121	63	58		2012-08-30	0	0	0
2012-08-31	181	118	63		2012-08-31	295	216	79		2012-08-31	0	0	0		2012-08-31	165	104	61		2012-08-31	0	0	0		2012-08-31	532	419	113		2012-08-31	0	0	0		2012-08-31	0	0	0		2012-08-31	70	70	0		2012-08-31	0	0	0
2012-09-01	188	112	76		2012-09-01	262	173	89		2012-09-01	0	0	0		2012-09-01	72	72	0		2012-09-01	0	0	0		2012-09-01	436	282	154		2012-09-01	0	0	0		2012-09-01	0	0	0		2012-09-01	0	0	0		2012-09-01	0	0	0
2012-09-02	190	106	84		2012-09-02	285	198	87		2012-09-02	0	0	0		2012-09-02	156	95	61		2012-09-02	0	0	0		2012-09-02	478	326	152		2012-09-02	0	0	0		2012-09-02	0	0	0		2012-09-02	63	0	63		2012-09-02	0	0	0
2012-09-03	225	139	86		2012-09-03	358	262	96		2012-09-03	0	0	0		2012-09-03	164	99	65		2012-09-03	0	0	0		2012-09-03	687	513	174		2012-09-03	0	0	0		2012-09-03	0	0	0		2012-09-03	63	63	0		2012-09-03	0	0	0
2012-09-04	192	118	74		2012-09-04	405	312	93		2012-09-04	0	0	0		2012-09-04	165	108	57		2012-09-04	0	0	0		2012-09-04	788	468	320		2012-09-04	0	0	0		2012-09-04	0	0	0		2012-09-04	123	63	60		2012-09-04	0	0	0
2012-09-05	197	118	79		2012-09-05	375	271	104		2012-09-05	0	0	0		2012-09-05	230	165	65		2012-09-05	0	0	0		2012-09-05	657	496	161		2012-09-05	0	0	0		2012-09-05	0	0	0		2012-09-05	0	0	0		2012-09-05	58	0	58
2012-09-06	233	144	89		2012-09-06	344	257	87		2012-09-06	0	0	0		2012-09-06	214	144	70		2012-09-06	0	0	0		2012-09-06	582	431	151		2012-09-06	0	0	0		2012-09-06	0	0	0		2012-09-06	0	0	0		2012-09-06	0	0	0
2012-09-07	193	114	79		2012-09-07	299	193	106		2012-09-07	0	0	0		2012-09-07	188	121	67		2012-09-07	0	0	0		2012-09-07	522	377	145		2012-09-07	0	0	0		2012-09-07	0	0	0		2012-09-07	57	0	57		2012-09-07	0	0	0
2012-09-08	184	102	82		2012-09-08	260	173	87		2012-09-08	0	0	0		2012-09-08	157	99	58		2012-09-08	0	0	0		2012-09-08	439	282	157		2012-09-08	0	0	0		2012-09-08	0	0	0		2012-09-08	0	0	0		2012-09-08	0	0	0
2012-09-09	177	99	78		2012-09-09	299	207	92		2012-09-09	0	0	0		2012-09-09	153	93	60		2012-09-09	66	66	0		2012-09-09	495	343	152		2012-09-09	0	0	0		2012-09-09	0	0	0		2012-09-09	0	0	0		2012-09-09	0	0	0
2012-09-10	200	135	65		2012-09-10	499	416	83		2012-09-10	0	0	0		2012-09-10	184	121	63		2012-09-10	68	68	0		2012-09-10	676	515	161		2012-09-10	0	0	0		2012-09-10	0	0	0		2012-09-10	66	66	0		2012-09-10	0	0	0
2012-09-11	220	140	80		2012-09-11	1042	844	198		2012-09-11	0	0	0		2012-09-11	205	131	74		2012-09-11	61	61	0		2012-09-11	650	506	144		2012-09-11	0	0	0		2012-09-11	61	61	0		2012-09-11	61	61	0		2012-09-11	0	0	0
2012-09-12	241	150	91		2012-09-12	1061	843	218		2012-09-12	0	0	0		2012-09-12	199	142	57		2012-09-12	61	61	0		2012-09-12	641	502	139		2012-09-12	0	0	0		2012-09-12	0	0	0		2012-09-12	118	61	57		2012-09-12	61	61	0
2012-09-13	225	146	79		2012-09-13	812	627	185		2012-09-13	0	0	0		2012-09-13	167	110	57		2012-09-13	0	0	0		2012-09-13	621	470	151		2012-09-13	0	0	0		2012-09-13	0	0	0		2012-09-13	61	61	0		2012-09-13	0	0	0
2012-09-14	213	131	82		2012-09-14	558	417	141		2012-09-14	0	0	0		2012-09-14	171	108	63		2012-09-14	0	0	0		2012-09-14	572	417	155		2012-09-14	0	0	0		2012-09-14	61	61	0		2012-09-14	0	0	0		2012-09-14	61	61	0
2012-09-15	191	112	79		2012-09-15	378	247	131		2012-09-15	0	0	0		2012-09-15	95	95	0		2012-09-15	0	0	0		2012-09-15	506	361	145		2012-09-15	0	0	0		2012-09-15	0	0	0		2012-09-15	118	61	57		2012-09-15	0	0	0
2012-09-16	218	131	87		2012-09-16	325	229	96		2012-09-16	0	0	0		2012-09-16	170	110	60		2012-09-16	0	0	0		2012-09-16	494	355	139		2012-09-16	0	0	0		2012-09-16	0	0	0		2012-09-16	118	61	57		2012-09-16	0	0	0
2012-09-17	265	169	96		2012-09-17	477	372	105		2012-09-17	0	0	0		2012-09-17	205	144	61		2012-09-17	0	0	0		2012-09-17	702	577	125		2012-09-17	0	0	0		2012-09-17	0	0	0		2012-09-17	60	0	60		2012-09-17	127	70	57
2012-09-18	236	157	79		2012-09-18	453	354	99		2012-09-18	0	0	0		2012-09-18	112	112	0		2012-09-18	61	61	0		2012-09-18	682	521	161		2012-09-18	0	0	0		2012-09-18	0	0	0		2012-09-18	70	70	0		2012-09-18	0	0	0
2012-09-19	250	155	95		2012-09-19	496	361	135		2012-09-19	0	0	0		2012-09-19	144	144	0		2012-09-19	0	0	0		2012-09-19	628	471	157		2012-09-19	0	0	0		2012-09-19	0	0	0		2012-09-19	124	64	60		2012-09-19	66	66	0
2012-09-20	227	144	83		2012-09-20	423	313	110		2012-09-20	0	0	0		2012-09-20	181	120	61		2012-09-20	0	0	0		2012-09-20	541	420	121		2012-09-20	0	0	0		2012-09-20	0	0	0		2012-09-20	63	63	0		2012-09-20	63	63	0
2012-09-21	213	129	84		2012-09-21	397	291	106		2012-09-21	0	0	0		2012-09-21	188	127	61		2012-09-21	0	0	0		2012-09-21	567	423	144		2012-09-21	0	0	0		2012-09-21	0	0	0		2012-09-21	61	0	61		2012-09-21	0	0	0
2012-09-22	226	142	84		2012-09-22	370	253	117		2012-09-22	0	0	0		2012-09-22	166	97	69		2012-09-22	0	0	0		2012-09-22	468	310	158		2012-09-22	0	0	0		2012-09-22	0	0	0		2012-09-22	61	61	0		2012-09-22	0	0	0
2012-09-23	206	114	92		2012-09-23	350	211	139		2012-09-23	0	0	0		2012-09-23	142	85	57		2012-09-23	0	0	0		2012-09-23	469	321	148		2012-09-23	0	0	0		2012-09-23	61	61	0		2012-09-23	0	0	0		2012-09-23	60	0	60
2012-09-24	234	142	92		2012-09-24	462	336	126		2012-09-24	0	0	0		2012-09-24	89	89	0		2012-09-24	61	61	0		2012-09-24	592	440	152		2012-09-24	0	0	0		2012-09-24	0	0	0		2012-09-24	61	61	0		2012-09-24	0	0	0
2012-09-25	255	150	105		2012-09-25	390	281	109		2012-09-25	0	0	0		2012-09-25	178	120	58		2012-09-25	0	0	0		2012-09-25	495	377	118		2012-09-25	0	0	0		2012-09-25	0	0	0		2012-09-25	123	66	57		2012-09-25	0	0	0
2012-09-26	201	110	91		2012-09-26	399	293	106		2012-09-26	0	0	0		2012-09-26	174	116	58		2012-09-26	0	0	0		2012-09-26	521	377	144		2012-09-26	0	0	0		2012-09-26	0	0	0		2012-09-26	61	61	0		2012-09-26	0	0	0
2012-09-27	250	146	104		2012-09-27	343	251	92		2012-09-27	0	0	0		2012-09-27	151	91	60		2012-09-27	0	0	0		2012-09-27	509	378	131		2012-09-27	0	0	0		2012-09-27	0	0	0		2012-09-27	121	63	58		2012-09-27	0	0	0
2012-09-28	235	151	84		2012-09-28	374	268	106		2012-09-28	0	0	0		2012-09-28	76	76	0		2012-09-28	0	0	0		2012-09-28	588	423	165		2012-09-28	0	0	0		2012-09-28	0	0	0		2012-09-28	64	64	0		2012-09-28	122	61	61
2012-09-29	199	110	89		2012-09-29	552	397	155		2012-09-29	0	0	0		2012-09-29	128	68	60		2012-09-29	0	0	0		2012-09-29	646	450	196		2012-09-29	0	0	0		2012-09-29	0	0	0		2012-09-29	118	61	57		2012-09-29	0	0	0
2012-09-30	178	104	74		2012-09-30	348	213	135		2012-09-30	0	0	0		2012-09-30	123	63	60		2012-09-30	0	0	0		2012-09-30	404	274	130		2012-09-30	0	0	0		2012-09-30	0	0	0		2012-09-30	0	0	0		2012-09-30	0	0	0
2012-10-01	193	114	79		2012-10-01	304	205	99		2012-10-01	0	0	0		2012-10-01	131	74	57		2012-10-01	0	0	0		2012-10-01	464	278	186		2012-10-01	0	0	0		2012-10-01	0	0	0		2012-10-01	0	0	0		2012-10-01	0	0	0
2012-10-02	203	133	70		2012-10-02	352	233	119		2012-10-02	0	0	0		2012-10-02	134	74	60		2012-10-02	0	0	0		2012-10-02	466	273	193		2012-10-02	0	0	0		2012-10-02	0	0	0		2012-10-02	118	61	57		2012-10-02	0	0	0
2012-10-03	189	110	79		2012-10-03	337	228	109		2012-10-03	0	0	0		2012-10-03	121	64	57		2012-10-03	0	0	0		2012-10-03	465	291	174		2012-10-03	0	0	0		2012-10-03	0	0	0		2012-10-03	61	61	0		2012-10-03	0	0	0
2012-10-04	253	151	102		2012-10-04	320	207	113		2012-10-04	0	0	0		2012-10-04	131	74	57		2012-10-04	0	0	0		2012-10-04	496	307	189		2012-10-04	0	0	0		2012-10-04	0	0	0		2012-10-04	0	0	0		2012-10-04	61	61	0
2012-10-05	233	137	96		2012-10-05	452	301	151		2012-10-05	0	0	0		2012-10-05	133	72	61		2012-10-05	0	0	0		2012-10-05	451	268	183		2012-10-05	0	0	0		2012-10-05	0	0	0		2012-10-05	122	64	58		2012-10-05	0	0	0
2012-10-06	221	151	70		2012-10-06	1190	859	331		2012-10-06	0	0	0		2012-10-06	131	70	61		2012-10-06	0	0	0		2012-10-06	617	386	231		2012-10-06	0	0	0		2012-10-06	0	0	0		2012-10-06	66	0	66		2012-10-06	0	0	0
2012-10-07	298	186	112		2012-10-07	1119	851	268		2012-10-07	0	0	0		2012-10-07	143	83	60		2012-10-07	0	0	0		2012-10-07	642	453	189		2012-10-07	0	0	0		2012-10-07	0	0	0		2012-10-07	61	0	61		2012-10-07	0	0	0
2012-10-08	320	220	100		2012-10-08	1248	963	285		2012-10-08	0	0	0		2012-10-08	169	108	61		2012-10-08	0	0	0		2012-10-08	1156	856	300		2012-10-08	0	0	0		2012-10-08	0	0	0		2012-10-08	0	0	0		2012-10-08	0	0	0
2012-10-09	381	247	134		2012-10-09	1000	820	180		2012-10-09	0	0	0		2012-10-09	152	95	57		2012-10-09	0	0	0		2012-10-09	1161	842	319		2012-10-09	0	0	0		2012-10-09	0	0	0		2012-10-09	61	0	61		2012-10-09	58	0	58
2012-10-10	385	288	97		2012-10-10	878	704	174		2012-10-10	0	0	0		2012-10-10	149	91	58		2012-10-10	0	0	0		2012-10-10	900	647	253		2012-10-10	0	0	0		2012-10-10	0	0	0		2012-10-10	72	72	0		2012-10-10	0	0	0
2012-10-11	453	310	143		2012-10-11	696	551	145		2012-10-11	0	0	0		2012-10-11	174	108	66		2012-10-11	0	0	0		2012-10-11	854	619	235		2012-10-11	0	0	0		2012-10-11	0	0	0		2012-10-11	58	0	58		2012-10-11	0	0	0
2012-10-12	439	309	130		2012-10-12	705	557	148		2012-10-12	0	0	0		2012-10-12	165	104	61		2012-10-12	0	0	0		2012-10-12	783	597	186		2012-10-12	0	0	0		2012-10-12	0	0	0		2012-10-12	68	68	0		2012-10-12	0	0	0
2012-10-13	364	243	121		2012-10-13	594	430	164		2012-10-13	0	0	0		2012-10-13	80	80	0		2012-10-13	0	0	0		2012-10-13	540	355	185		2012-10-13	0	0	0		2012-10-13	0	0	0		2012-10-13	0	0	0		2012-10-13	0	0	0
2012-10-14	522	358	164		2012-10-14	521	378	143		2012-10-14	0	0	0		2012-10-14	72	72	0		2012-10-14	0	0	0		2012-10-14	627	419	208		2012-10-14	0	0	0		2012-10-14	0	0	0		2012-10-14	134	68	66		2012-10-14	57	0	57
2012-10-15	1328	955	373		2012-10-15	699	551	148		2012-10-15	0	0	0		2012-10-15	158	97	61		2012-10-15	0	0	0		2012-10-15	834	645	189		2012-10-15	0	0	0		2012-10-15	63	63	0		2012-10-15	68	68	0		2012-10-15	0	0	0
2012-10-16	1186	877	309		2012-10-16	637	485	152		2012-10-16	0	0	0		2012-10-16	183	123	60		2012-10-16	0	0	0		2012-10-16	805	622	183		2012-10-16	0	0	0		2012-10-16	61	61	0		2012-10-16	129	72	57		2012-10-16	64	64	0
2012-10-17	1094	852	242		2012-10-17	547	412	135		2012-10-17	0	0	0		2012-10-17	175	114	61		2012-10-17	0	0	0		2012-10-17	700	513	187		2012-10-17	0	0	0		2012-10-17	61	61	0		2012-10-17	63	63	0		2012-10-17	0	0	0
2012-10-18	890	713	177		2012-10-18	525	391	134		2012-10-18	0	0	0		2012-10-18	178	112	66		2012-10-18	0	0	0		2012-10-18	715	541	174		2012-10-18	0	0	0		2012-10-18	0	0	0		2012-10-18	61	61	0		2012-10-18	63	63	0
2012-10-19	634	445	189		2012-10-19	508	402	106		2012-10-19	0	0	0		2012-10-19	137	80	57		2012-10-19	0	0	0		2012-10-19	588	443	145		2012-10-19	0	0	0		2012-10-19	0	0	0		2012-10-19	68	68	0		2012-10-19	58	0	58
2012-10-20	465	310	155		2012-10-20	485	330	155		2012-10-20	0	0	0		2012-10-20	80	80	0		2012-10-20	0	0	0		2012-10-20	560	400	160		2012-10-20	0	0	0		2012-10-20	0	0	0		2012-10-20	57	0	57		2012-10-20	118	61	57
2012-10-21	492	321	171		2012-10-21	497	367	130		2012-10-21	0	0	0		2012-10-21	137	80	57		2012-10-21	0	0	0		2012-10-21	549	375	174		2012-10-21	0	0	0		2012-10-21	0	0	0		2012-10-21	125	68	57		2012-10-21	0	0	0
2012-10-22	613	430	183		2012-10-22	629	484	145		2012-10-22	0	0	0		2012-10-22	181	123	58		2012-10-22	0	0	0		2012-10-22	735	546	189		2012-10-22	0	0	0		2012-10-22	0	0	0		2012-10-22	124	66	58		2012-10-22	61	0	61
2012-10-23	641	426	215		2012-10-23	511	389	122		2012-10-23	0	0	0		2012-10-23	165	104	61		2012-10-23	0	0	0		2012-10-23	588	440	148		2012-10-23	0	0	0		2012-10-23	61	61	0		2012-10-23	70	70	0		2012-10-23	0	0	0
2012-10-24	660	436	224		2012-10-24	571	439	132		2012-10-24	0	0	0		2012-10-24	181	116	65		2012-10-24	61	61	0		2012-10-24	613	448	165		2012-10-24	0	0	0		2012-10-24	61	61	0		2012-10-24	63	63	0		2012-10-24	0	0	0
2012-10-25	802	600	202		2012-10-25	579	440	139		2012-10-25	0	0	0		2012-10-25	175	118	57		2012-10-25	0	0	0		2012-10-25	611	443	168		2012-10-25	0	0	0		2012-10-25	0	0	0		2012-10-25	126	66	60		2012-10-25	60	0	60
2012-10-26	666	502	164		2012-10-26	490	381	109		2012-10-26	0	0	0		2012-10-26	139	82	57		2012-10-26	0	0	0		2012-10-26	549	397	152		2012-10-26	0	0	0		2012-10-26	0	0	0		2012-10-26	64	64	0		2012-10-26	0	0	0
2012-10-27	448	285	163		2012-10-27	386	274	112		2012-10-27	0	0	0		2012-10-27	138	80	58		2012-10-27	0	0	0		2012-10-27	414	273	141		2012-10-27	0	0	0		2012-10-27	0	0	0		2012-10-27	120	63	57		2012-10-27	0	0	0
2012-10-28	552	394	158		2012-10-28	373	251	122		2012-10-28	0	0	0		2012-10-28	155	89	66		2012-10-28	0	0	0		2012-10-28	454	318	136		2012-10-28	0	0	0		2012-10-28	0	0	0		2012-10-28	64	64	0		2012-10-28	0	0	0
2012-10-29	792	622	170		2012-10-29	536	426	110		2012-10-29	0	0	0		2012-10-29	197	131	66		2012-10-29	0	0	0		2012-10-29	709	544	165		2012-10-29	0	0	0		2012-10-29	0	0	0		2012-10-29	72	72	0		2012-10-29	0	0	0
2012-10-30	710	532	178		2012-10-30	455	360	95		2012-10-30	0	0	0		2012-10-30	152	95	57		2012-10-30	0	0	0		2012-10-30	765	614	151		2012-10-30	0	0	0		2012-10-30	61	61	0		2012-10-30	64	64	0		2012-10-30	63	63	0
2012-10-31	690	529	161		2012-10-31	523	414	109		2012-10-31	0	0	0		2012-10-31	159	101	58		2012-10-31	0	0	0		2012-10-31	694	529	165		2012-10-31	0	0	0		2012-10-31	0	0	0		2012-10-31	120	63	57		2012-10-31	0	0	0
2012-11-01	717	535	182		2012-11-01	852	667	185		2012-11-01	0	0	0		2012-11-01	156	99	57		2012-11-01	0	0	0		2012-11-01	617	476	141		2012-11-01	0	0	0		2012-11-01	0	0	0		2012-11-01	0	0	0		2012-11-01	0	0	0
2012-11-02	520	346	174		2012-11-02	604	457	147		2012-11-02	0	0	0		2012-11-02	138	78	60		2012-11-02	0	0	0		2012-11-02	607	440	167		2012-11-02	0	0	0		2012-11-02	0	0	0		2012-11-02	126	61	65		2012-11-02	0	0	0
2012-11-03	514	363	151		2012-11-03	450	299	151		2012-11-03	0	0	0		2012-11-03	134	74	60		2012-11-03	0	0	0		2012-11-03	452	301	151		2012-11-03	0	0	0		2012-11-03	0	0	0		2012-11-03	124	63	61		2012-11-03	57	0	57
2012-11-04	454	278	176		2012-11-04	382	265	117		2012-11-04	0	0	0		2012-11-04	143	83	60		2012-11-04	0	0	0		2012-11-04	635	430	205		2012-11-04	0	0	0		2012-11-04	0	0	0		2012-11-04	0	0	0		2012-11-04	0	0	0
2012-11-05	799	595	204		2012-11-05	550	419	131		2012-11-05	0	0	0		2012-11-05	171	114	57		2012-11-05	0	0	0		2012-11-05	732	558	174		2012-11-05	0	0	0		2012-11-05	0	0	0		2012-11-05	126	68	58		2012-11-05	0	0	0
2012-11-06	750	549	201		2012-11-06	478	366	112		2012-11-06	0	0	0		2012-11-06	95	95	0		2012-11-06	0	0	0		2012-11-06	663	493	170		2012-11-06	0	0	0		2012-11-06	0	0	0		2012-11-06	131	68	63		2012-11-06	0	0	0
2012-11-07	715	537	178		2012-11-07	468	355	113		2012-11-07	0	0	0		2012-11-07	140	83	57		2012-11-07	0	0	0		2012-11-07	1117	850	267		2012-11-07	0	0	0		2012-11-07	0	0	0		2012-11-07	0	0	0		2012-11-07	0	0	0
2012-11-08	732	551	181		2012-11-08	495	360	135		2012-11-08	0	0	0		2012-11-08	146	89	57		2012-11-08	0	0	0		2012-11-08	3403	2730	673		2012-11-08	0	0	0		2012-11-08	0	0	0		2012-11-08	124	64	60		2012-11-08	0	0	0
2012-11-09	567	369	198		2012-11-09	453	336	117		2012-11-09	0	0	0		2012-11-09	150	89	61		2012-11-09	0	0	0		2012-11-09	2017	1521	496		2012-11-09	0	0	0		2012-11-09	0	0	0		2012-11-09	0	0	0		2012-11-09	61	61	0
2012-11-10	536	366	170		2012-11-10	450	295	155		2012-11-10	0	0	0		2012-11-10	134	76	58		2012-11-10	0	0	0		2012-11-10	2086	1369	717		2012-11-10	0	0	0		2012-11-10	61	61	0		2012-11-10	74	74	0		2012-11-10	0	0	0
2012-11-11	559	385	174		2012-11-11	407	276	131		2012-11-11	0	0	0		2012-11-11	133	72	61		2012-11-11	0	0	0		2012-11-11	1998	1247	751		2012-11-11	0	0	0		2012-11-11	0	0	0		2012-11-11	72	72	0		2012-11-11	0	0	0
2012-11-12	851	622	229		2012-11-12	540	391	149		2012-11-12	0	0	0		2012-11-12	165	91	74		2012-11-12	0	0	0		2012-11-12	2264	1474	790		2012-11-12	0	0	0		2012-11-12	0	0	0		2012-11-12	126	68	58		2012-11-12	118	61	57
2012-11-13	836	633	203		2012-11-13	452	318	134		2012-11-13	0	0	0		2012-11-13	144	83	61		2012-11-13	0	0	0		2012-11-13	1196	904	292		2012-11-13	0	0	0		2012-11-13	0	0	0		2012-11-13	121	64	57		2012-11-13	57	0	57
2012-11-14	958	724	234		2012-11-14	434	312	122		2012-11-14	0	0	0		2012-11-14	137	80	57		2012-11-14	0	0	0		2012-11-14	1093	865	228		2012-11-14	0	0	0		2012-11-14	61	61	0		2012-11-14	121	64	57		2012-11-14	0	0	0
2012-11-15	856	625	231		2012-11-15	454	354	100		2012-11-15	0	0	0		2012-11-15	154	89	65		2012-11-15	0	0	0		2012-11-15	1065	841	224		2012-11-15	0	0	0		2012-11-15	61	61	0		2012-11-15	118	61	57		2012-11-15	0	0	0
2012-11-16	806	614	192		2012-11-16	418	338	80		2012-11-16	0	0	0		2012-11-16	146	80	66		2012-11-16	0	0	0		2012-11-16	1298	965	333		2012-11-16	0	0	0		2012-11-16	0	0	0		2012-11-16	129	72	57		2012-11-16	57	0	57
2012-11-17	482	293	189		2012-11-17	354	248	106		2012-11-17	0	0	0		2012-11-17	158	89	69		2012-11-17	0	0	0		2012-11-17	1252	901	351		2012-11-17	0	0	0		2012-11-17	0	0	0		2012-11-17	68	68	0		2012-11-17	0	0	0
2012-11-18	724	478	246		2012-11-18	512	326	186		2012-11-18	0	0	0		2012-11-18	257	152	105		2012-11-18	0	0	0		2012-11-18	1201	863	338		2012-11-18	0	0	0		2012-11-18	72	72	0		2012-11-18	144	78	66		2012-11-18	57	0	57
2012-11-19	1109	846	263		2012-11-19	690	527	163		2012-11-19	0	0	0		2012-11-19	272	188	84		2012-11-19	0	0	0		2012-11-19	1402	1086	316		2012-11-19	0	0	0		2012-11-19	64	64	0		2012-11-19	80	80	0		2012-11-19	0	0	0
2012-11-20	1030	738	292		2012-11-20	703	533	170		2012-11-20	0	0	0		2012-11-20	259	162	97		2012-11-20	0	0	0		2012-11-20	1300	965	335		2012-11-20	0	0	0		2012-11-20	63	63	0		2012-11-20	126	68	58		2012-11-20	0	0	0
2012-11-21	724	509	215		2012-11-21	645	506	139		2012-11-21	0	0	0		2012-11-21	191	120	71		2012-11-21	0	0	0		2012-11-21	1353	983	370		2012-11-21	0	0	0		2012-11-21	0	0	0		2012-11-21	120	63	57		2012-11-21	63	63	0
2012-11-22	754	569	185		2012-11-22	739	574	165		2012-11-22	0	0	0		2012-11-22	165	99	66		2012-11-22	0	0	0		2012-11-22	2017	1379	638		2012-11-22	0	0	0		2012-11-22	63	63	0		2012-11-22	130	72	58		2012-11-22	61	61	0
2012-11-23	648	485	163		2012-11-23	742	563	179		2012-11-23	0	0	0		2012-11-23	150	93	57		2012-11-23	0	0	0		2012-11-23	2697	1848	849		2012-11-23	0	0	0		2012-11-23	63	63	0		2012-11-23	125	64	61		2012-11-23	61	61	0
2012-11-24	460	268	192		2012-11-24	641	409	232		2012-11-24	0	0	0		2012-11-24	137	80	57		2012-11-24	0	0	0		2012-11-24	4097	2726	1371		2012-11-24	0	0	0		2012-11-24	0	0	0		2012-11-24	63	63	0		2012-11-24	0	0	0
2012-11-25	661	412	249		2012-11-25	897	605	292		2012-11-25	0	0	0		2012-11-25	190	110	80		2012-11-25	0	0	0		2012-11-25	8475	4838	3637		2012-11-25	0	0	0		2012-11-25	68	68	0		2012-11-25	147	76	71		2012-11-25	65	0	65
2012-11-26	787	575	212		2012-11-26	1164	904	260		2012-11-26	0	0	0		2012-11-26	204	135	69		2012-11-26	0	0	0		2012-11-26	3964	3049	915		2012-11-26	0	0	0		2012-11-26	66	66	0		2012-11-26	150	89	61		2012-11-26	120	63	57
2012-11-27	861	650	211		2012-11-27	1170	907	263		2012-11-27	0	0	0		2012-11-27	208	142	66		2012-11-27	0	0	0		2012-11-27	1999	1434	565		2012-11-27	0	0	0		2012-11-27	64	64	0		2012-11-27	175	97	78		2012-11-27	61	61	0
2012-11-28	799	594	205		2012-11-28	1227	940	287		2012-11-28	0	0	0		2012-11-28	171	102	69		2012-11-28	61	61	0		2012-11-28	1214	905	309		2012-11-28	0	0	0		2012-11-28	66	66	0		2012-11-28	76	76	0		2012-11-28	0	0	0
2012-11-29	676	502	174		2012-11-29	1482	1064	418		2012-11-29	0	0	0		2012-11-29	143	82	61		2012-11-29	0	0	0		2012-11-29	938	709	229		2012-11-29	0	0	0		2012-11-29	66	66	0		2012-11-29	131	70	61		2012-11-29	64	64	0
2012-11-30	488	330	158		2012-11-30	1908	1302	606		2012-11-30	0	0	0		2012-11-30	165	89	76		2012-11-30	0	0	0		2012-11-30	668	475	193		2012-11-30	0	0	0		2012-11-30	64	64	0		2012-11-30	127	70	57		2012-11-30	122	61	61
2012-12-01	599	419	180		2012-12-01	2425	1499	926		2012-12-01	0	0	0		2012-12-01	157	87	70		2012-12-01	0	0	0		2012-12-01	524	354	170		2012-12-01	0	0	0		2012-12-01	61	61	0		2012-12-01	120	63	57		2012-12-01	0	0	0
2012-12-02	687	434	253		2012-12-02	5723	3273	2450		2012-12-02	0	0	0		2012-12-02	156	82	74		2012-12-02	0	0	0		2012-12-02	586	374	212		2012-12-02	0	0	0		2012-12-02	0	0	0		2012-12-02	146	76	70		2012-12-02	60	0	60
2012-12-03	963	732	231		2012-12-03	2792	2016	776		2012-12-03	0	0	0		2012-12-03	150	87	63		2012-12-03	0	0	0		2012-12-03	488	354	134		2012-12-03	0	0	0		2012-12-03	61	61	0		2012-12-03	162	99	63		2012-12-03	123	66	57
2012-12-04	925	690	235		2012-12-04	1428	957	471		2012-12-04	0	0	0		2012-12-04	168	99	69		2012-12-04	0	0	0		2012-12-04	417	262	155		2012-12-04	0	0	0		2012-12-04	63	63	0		2012-12-04	158	95	63		2012-12-04	61	0	61
2012-12-05	851	636	215		2012-12-05	1145	917	228		2012-12-05	0	0	0		2012-12-05	171	97	74		2012-12-05	0	0	0		2012-12-05	304	191	113		2012-12-05	0	0	0		2012-12-05	0	0	0		2012-12-05	139	76	63		2012-12-05	125	64	61
2012-12-06	742	543	199		2012-12-06	963	805	158		2012-12-06	0	0	0		2012-12-06	163	97	66		2012-12-06	0	0	0		2012-12-06	301	202	99		2012-12-06	0	0	0		2012-12-06	63	63	0		2012-12-06	140	74	66		2012-12-06	57	0	57
2012-12-07	691	524	167		2012-12-07	691	560	131		2012-12-07	0	0	0		2012-12-07	170	97	73		2012-12-07	0	0	0		2012-12-07	284	188	96		2012-12-07	0	0	0		2012-12-07	0	0	0		2012-12-07	125	68	57		2012-12-07	0	0	0
2012-12-08	563	389	174		2012-12-08	455	346	109		2012-12-08	0	0	0		2012-12-08	157	91	66		2012-12-08	0	0	0		2012-12-08	256	169	87		2012-12-08	0	0	0		2012-12-08	0	0	0		2012-12-08	129	72	57		2012-12-08	127	70	57
2012-12-09	627	406	221		2012-12-09	406	296	110		2012-12-09	0	0	0		2012-12-09	168	102	66		2012-12-09	0	0	0		2012-12-09	232	140	92		2012-12-09	0	0	0		2012-12-09	63	63	0		2012-12-09	118	61	57		2012-12-09	63	63	0
2012-12-10	1068	849	219		2012-12-10	419	301	118		2012-12-10	0	0	0		2012-12-10	187	129	58		2012-12-10	0	0	0		2012-12-10	282	186	96		2012-12-10	0	0	0		2012-12-10	0	0	0		2012-12-10	124	64	60		2012-12-10	121	64	57
2012-12-11	845	599	246		2012-12-11	364	234	130		2012-12-11	0	0	0		2012-12-11	185	120	65		2012-12-11	0	0	0		2012-12-11	230	144	86		2012-12-11	0	0	0		2012-12-11	0	0	0		2012-12-11	123	66	57		2012-12-11	63	63	0
2012-12-12	561	346	215		2012-12-12	255	169	86		2012-12-12	0	0	0		2012-12-12	167	104	63		2012-12-12	0	0	0		2012-12-12	211	125	86		2012-12-12	0	0	0		2012-12-12	0	0	0		2012-12-12	61	0	61		2012-12-12	61	61	0
2012-12-13	866	619	247		2012-12-13	283	194	89		2012-12-13	0	0	0		2012-12-13	253	180	73		2012-12-13	0	0	0		2012-12-13	229	155	74		2012-12-13	0	0	0		2012-12-13	61	61	0		2012-12-13	64	64	0		2012-12-13	0	0	0
2012-12-14	828	620	208		2012-12-14	271	188	83		2012-12-14	0	0	0		2012-12-14	270	197	73		2012-12-14	0	0	0		2012-12-14	211	144	67		2012-12-14	0	0	0		2012-12-14	0	0	0		2012-12-14	123	63	60		2012-12-14	64	64	0
2012-12-15	613	388	225		2012-12-15	224	142	82		2012-12-15	0	0	0		2012-12-15	335	216	119		2012-12-15	0	0	0		2012-12-15	194	121	73		2012-12-15	0	0	0		2012-12-15	61	61	0		2012-12-15	127	70	57		2012-12-15	57	0	57
2012-12-16	541	336	205		2012-12-16	250	157	93		2012-12-16	0	0	0		2012-12-16	527	312	215		2012-12-16	0	0	0		2012-12-16	165	99	66		2012-12-16	0	0	0		2012-12-16	64	64	0		2012-12-16	66	66	0		2012-12-16	121	63	58
2012-12-17	838	585	253		2012-12-17	267	172	95		2012-12-17	0	0	0		2012-12-17	398	276	122		2012-12-17	0	0	0		2012-12-17	214	144	70		2012-12-17	0	0	0		2012-12-17	66	66	0		2012-12-17	72	72	0		2012-12-17	122	64	58
2012-12-18	748	547	201		2012-12-18	243	169	74		2012-12-18	0	0	0		2012-12-18	223	144	79		2012-12-18	0	0	0		2012-12-18	186	112	74		2012-12-18	0	0	0		2012-12-18	61	61	0		2012-12-18	126	66	60		2012-12-18	57	0	57
2012-12-19	676	478	198		2012-12-19	226	152	74		2012-12-19	0	0	0		2012-12-19	162	102	60		2012-12-19	0	0	0		2012-12-19	223	140	83		2012-12-19	0	0	0		2012-12-19	66	66	0		2012-12-19	66	66	0		2012-12-19	64	64	0
2012-12-20	759	496	263		2012-12-20	291	212	79		2012-12-20	0	0	0		2012-12-20	146	85	61		2012-12-20	0	0	0		2012-12-20	177	116	61		2012-12-20	0	0	0		2012-12-20	0	0	0		2012-12-20	126	68	58		2012-12-20	74	74	0
2012-12-21	721	510	211		2012-12-21	321	239	82		2012-12-21	0	0	0		2012-12-21	127	70	57		2012-12-21	61	61	0		2012-12-21	180	114	66		2012-12-21	0	0	0		2012-12-21	63	63	0		2012-12-21	58	0	58		2012-12-21	120	63	57
2012-12-22	560	358	202		2012-12-22	214	135	79		2012-12-22	0	0	0		2012-12-22	139	78	61		2012-12-22	0	0	0		2012-12-22	159	102	57		2012-12-22	0	0	0		2012-12-22	0	0	0		2012-12-22	120	63	57		2012-12-22	61	61	0
2012-12-23	548	326	222		2012-12-23	200	116	84		2012-12-23	0	0	0		2012-12-23	64	64	0		2012-12-23	0	0	0		2012-12-23	149	89	60		2012-12-23	0	0	0		2012-12-23	61	61	0		2012-12-23	121	64	57		2012-12-23	0	0	0
2012-12-24	970	710	260		2012-12-24	194	114	80		2012-12-24	0	0	0		2012-12-24	133	76	57		2012-12-24	0	0	0		2012-12-24	180	110	70		2012-12-24	0	0	0		2012-12-24	61	61	0		2012-12-24	72	72	0		2012-12-24	123	66	57
2012-12-25	898	630	268		2012-12-25	235	144	91		2012-12-25	0	0	0		2012-12-25	129	68	61		2012-12-25	0	0	0		2012-12-25	178	108	70		2012-12-25	0	0	0		2012-12-25	0	0	0		2012-12-25	123	66	57		2012-12-25	0	0	0
2012-12-26	943	687	256		2012-12-26	228	146	82		2012-12-26	0	0	0		2012-12-26	72	72	0		2012-12-26	0	0	0		2012-12-26	166	99	67		2012-12-26	0	0	0		2012-12-26	64	64	0		2012-12-26	120	63	57		2012-12-26	58	0	58
2012-12-27	947	670	277		2012-12-27	179	112	67		2012-12-27	0	0	0		2012-12-27	66	66	0		2012-12-27	0	0	0		2012-12-27	168	102	66		2012-12-27	0	0	0		2012-12-27	0	0	0		2012-12-27	70	70	0		2012-12-27	0	0	0
2012-12-28	1067	768	299		2012-12-28	193	127	66		2012-12-28	0	0	0		2012-12-28	66	66	0		2012-12-28	0	0	0		2012-12-28	154	91	63		2012-12-28	0	0	0		2012-12-28	0	0	0		2012-12-28	0	0	0		2012-12-28	0	0	0
2012-12-29	1083	769	314		2012-12-29	165	95	70		2012-12-29	0	0	0		2012-12-29	118	61	57		2012-12-29	0	0	0		2012-12-29	148	87	61		2012-12-29	0	0	0		2012-12-29	0	0	0		2012-12-29	118	61	57		2012-12-29	57	0	57
2012-12-30	1249	841	408		2012-12-30	164	80	84		2012-12-30	0	0	0		2012-12-30	61	0	61		2012-12-30	0	0	0		2012-12-30	152	78	74		2012-12-30	0	0	0		2012-12-30	0	0	0		2012-12-30	122	61	61		2012-12-30	0	0	0
2012-12-31	1305	868	437		2012-12-31	157	83	74		2012-12-31	0	0	0		2012-12-31	0	0	0		2012-12-31	0	0	0		2012-12-31	135	70	65		2012-12-31	0	0	0		2012-12-31	0	0	0		2012-12-31	66	66	0		2012-12-31	0	0	0
2013-01-01	1108	650	458		2013-01-01	156	87	69		2013-01-01	0	0	0		2013-01-01	0	0	0		2013-01-01	0	0	0		2013-01-01	152	83	69		2013-01-01	0	0	0		2013-01-01	63	63	0		2013-01-01	121	61	60		2013-01-01	0	0	0
2013-01-02	1517	843	674		2013-01-02	141	76	65		2013-01-02	0	0	0		2013-01-02	120	63	57		2013-01-02	0	0	0		2013-01-02	161	91	70		2013-01-02	0	0	0		2013-01-02	0	0	0		2013-01-02	64	64	0		2013-01-02	120	63	57
2013-01-03	1846	972	874		2013-01-03	171	101	70		2013-01-03	0	0	0		2013-01-03	68	68	0		2013-01-03	0	0	0		2013-01-03	153	82	71		2013-01-03	0	0	0		2013-01-03	0	0	0		2013-01-03	125	68	57		2013-01-03	57	0	57
2013-01-04	4864	3067	1797		2013-01-04	168	101	67		2013-01-04	0	0	0		2013-01-04	0	0	0		2013-01-04	0	0	0		2013-01-04	207	133	74		2013-01-04	0	0	0		2013-01-04	0	0	0		2013-01-04	64	64	0		2013-01-04	64	64	0
2013-01-05	13101	7369	5732		2013-01-05	223	131	92		2013-01-05	0	0	0		2013-01-05	169	83	86		2013-01-05	0	0	0		2013-01-05	275	173	102		2013-01-05	0	0	0		2013-01-05	64	64	0		2013-01-05	157	87	70		2013-01-05	127	66	61
2013-01-06	2700	1666	1034		2013-01-06	212	125	87		2013-01-06	0	0	0		2013-01-06	144	70	74		2013-01-06	0	0	0		2013-01-06	213	129	84		2013-01-06	0	0	0		2013-01-06	61	61	0		2013-01-06	153	87	66		2013-01-06	128	70	58
2013-01-07	1576	994	582		2013-01-07	193	120	73		2013-01-07	0	0	0		2013-01-07	148	82	66		2013-01-07	0	0	0		2013-01-07	178	108	70		2013-01-07	0	0	0		2013-01-07	61	61	0		2013-01-07	151	85	66		2013-01-07	130	72	58
2013-01-08	1287	867	420		2013-01-08	162	95	67		2013-01-08	0	0	0		2013-01-08	136	76	60		2013-01-08	0	0	0		2013-01-08	172	99	73		2013-01-08	0	0	0		2013-01-08	63	63	0		2013-01-08	135	74	61		2013-01-08	121	64	57
2013-01-09	922	630	292		2013-01-09	163	102	61		2013-01-09	0	0	0		2013-01-09	127	70	57		2013-01-09	66	66	0		2013-01-09	157	87	70		2013-01-09	0	0	0		2013-01-09	0	0	0		2013-01-09	147	78	69		2013-01-09	66	66	0
2013-01-10	764	544	220		2013-01-10	171	101	70		2013-01-10	0	0	0		2013-01-10	66	0	66		2013-01-10	0	0	0		2013-01-10	161	104	57		2013-01-10	0	0	0		2013-01-10	0	0	0		2013-01-10	132	74	58		2013-01-10	132	74	58
2013-01-11	566	389	177		2013-01-11	175	101	74		2013-01-11	0	0	0		2013-01-11	126	61	65		2013-01-11	0	0	0		2013-01-11	162	97	65		2013-01-11	0	0	0		2013-01-11	0	0	0		2013-01-11	150	72	78		2013-01-11	122	64	58
2013-01-12	460	298	162		2013-01-12	159	89	70		2013-01-12	0	0	0		2013-01-12	123	66	57		2013-01-12	0	0	0		2013-01-12	137	72	65		2013-01-12	0	0	0		2013-01-12	0	0	0		2013-01-12	124	64	60		2013-01-12	60	0	60
2013-01-13	404	237	167		2013-01-13	150	87	63		2013-01-13	0	0	0		2013-01-13	63	63	0		2013-01-13	0	0	0		2013-01-13	148	91	57		2013-01-13	0	0	0		2013-01-13	0	0	0		2013-01-13	127	66	61		2013-01-13	118	61	57
2013-01-14	383	268	115		2013-01-14	149	83	66		2013-01-14	0	0	0		2013-01-14	125	64	61		2013-01-14	0	0	0		2013-01-14	166	97	69		2013-01-14	0	0	0		2013-01-14	0	0	0		2013-01-14	64	64	0		2013-01-14	70	70	0
2013-01-15	342	223	119		2013-01-15	157	87	70		2013-01-15	0	0	0		2013-01-15	121	63	58		2013-01-15	0	0	0		2013-01-15	157	91	66		2013-01-15	0	0	0		2013-01-15	0	0	0		2013-01-15	70	70	0		2013-01-15	133	70	63
2013-01-16	315	213	102		2013-01-16	190	125	65		2013-01-16	0	0	0		2013-01-16	123	66	57		2013-01-16	0	0	0		2013-01-16	158	97	61		2013-01-16	0	0	0		2013-01-16	0	0	0		2013-01-16	129	66	63		2013-01-16	61	61	0
2013-01-17	286	190	96		2013-01-17	157	87	70		2013-01-17	0	0	0		2013-01-17	125	68	57		2013-01-17	0	0	0		2013-01-17	165	95	70		2013-01-17	0	0	0		2013-01-17	0	0	0		2013-01-17	126	63	63		2013-01-17	119	61	58
2013-01-18	299	202	97		2013-01-18	182	116	66		2013-01-18	0	0	0		2013-01-18	118	61	57		2013-01-18	0	0	0		2013-01-18	152	91	61		2013-01-18	0	0	0		2013-01-18	0	0	0		2013-01-18	66	66	0		2013-01-18	120	63	57
2013-01-19	289	179	110		2013-01-19	186	120	66		2013-01-19	0	0	0		2013-01-19	57	0	57		2013-01-19	0	0	0		2013-01-19	137	80	57		2013-01-19	0	0	0		2013-01-19	0	0	0		2013-01-19	63	63	0		2013-01-19	68	68	0
2013-01-20	243	151	92		2013-01-20	175	112	63		2013-01-20	0	0	0		2013-01-20	121	64	57		2013-01-20	0	0	0		2013-01-20	134	76	58		2013-01-20	0	0	0		2013-01-20	0	0	0		2013-01-20	123	66	57		2013-01-20	72	72	0
2013-01-21	251	159	92		2013-01-21	194	133	61		2013-01-21	0	0	0		2013-01-21	119	61	58		2013-01-21	0	0	0		2013-01-21	160	99	61		2013-01-21	0	0	0		2013-01-21	0	0	0		2013-01-21	66	66	0		2013-01-21	124	64	60
2013-01-22	260	169	91		2013-01-22	164	99	65		2013-01-22	0	0	0		2013-01-22	131	70	61		2013-01-22	0	0	0		2013-01-22	181	101	80		2013-01-22	0	0	0		2013-01-22	0	0	0		2013-01-22	127	70	57		2013-01-22	64	64	0
2013-01-23	221	129	92		2013-01-23	181	114	67		2013-01-23	0	0	0		2013-01-23	118	61	57		2013-01-23	0	0	0		2013-01-23	173	108	65		2013-01-23	0	0	0		2013-01-23	0	0	0		2013-01-23	66	66	0		2013-01-23	119	61	58
2013-01-24	260	177	83		2013-01-24	85	85	0		2013-01-24	0	0	0		2013-01-24	57	0	57		2013-01-24	0	0	0		2013-01-24	152	85	67		2013-01-24	0	0	0		2013-01-24	0	0	0		2013-01-24	0	0	0		2013-01-24	129	72	57
2013-01-25	359	240	119		2013-01-25	157	97	60		2013-01-25	0	0	0		2013-01-25	126	63	63		2013-01-25	0	0	0		2013-01-25	148	82	66		2013-01-25	0	0	0		2013-01-25	0	0	0		2013-01-25	63	63	0		2013-01-25	82	82	0
2013-01-26	229	129	100		2013-01-26	150	89	61		2013-01-26	0	0	0		2013-01-26	119	61	58		2013-01-26	0	0	0		2013-01-26	129	72	57		2013-01-26	0	0	0		2013-01-26	0	0	0		2013-01-26	61	61	0		2013-01-26	70	70	0
2013-01-27	231	131	100		2013-01-27	124	64	60		2013-01-27	0	0	0		2013-01-27	63	63	0		2013-01-27	0	0	0		2013-01-27	148	87	61		2013-01-27	0	0	0		2013-01-27	0	0	0		2013-01-27	63	63	0		2013-01-27	133	72	61
2013-01-28	218	131	87		2013-01-28	85	85	0		2013-01-28	0	0	0		2013-01-28	125	64	61		2013-01-28	0	0	0		2013-01-28	169	99	70		2013-01-28	0	0	0		2013-01-28	0	0	0		2013-01-28	118	61	57		2013-01-28	137	74	63
2013-01-29	218	135	83		2013-01-29	149	83	66		2013-01-29	0	0	0		2013-01-29	123	63	60		2013-01-29	0	0	0		2013-01-29	93	93	0		2013-01-29	0	0	0		2013-01-29	0	0	0		2013-01-29	125	68	57		2013-01-29	133	72	61
2013-01-30	215	133	82		2013-01-30	195	125	70		2013-01-30	0	0	0		2013-01-30	121	61	60		2013-01-30	0	0	0		2013-01-30	162	102	60		2013-01-30	0	0	0		2013-01-30	0	0	0		2013-01-30	0	0	0		2013-01-30	68	68	0
2013-01-31	212	133	79		2013-01-31	162	95	67		2013-01-31	0	0	0		2013-01-31	61	61	0		2013-01-31	0	0	0		2013-01-31	134	76	58		2013-01-31	0	0	0		2013-01-31	0	0	0		2013-01-31	57	0	57		2013-01-31	141	78	63
2013-02-01	221	112	109		2013-02-01	178	104	74		2013-02-01	0	0	0		2013-02-01	61	61	0		2013-02-01	0	0	0		2013-02-01	143	78	65		2013-02-01	0	0	0		2013-02-01	0	0	0		2013-02-01	120	63	57		2013-02-01	127	70	57
2013-02-02	197	101	96		2013-02-02	131	70	61		2013-02-02	0	0	0		2013-02-02	57	0	57		2013-02-02	0	0	0		2013-02-02	124	63	61		2013-02-02	0	0	0		2013-02-02	0	0	0		2013-02-02	125	68	57		2013-02-02	123	66	57
2013-02-03	204	125	79		2013-02-03	122	61	61		2013-02-03	0	0	0		2013-02-03	0	0	0		2013-02-03	0	0	0		2013-02-03	126	66	60		2013-02-03	0	0	0		2013-02-03	0	0	0		2013-02-03	118	61	57		2013-02-03	60	0	60
2013-02-04	199	116	83		2013-02-04	143	85	58		2013-02-04	0	0	0		2013-02-04	64	64	0		2013-02-04	0	0	0		2013-02-04	162	101	61		2013-02-04	0	0	0		2013-02-04	0	0	0		2013-02-04	118	61	57		2013-02-04	134	76	58
2013-02-05	178	102	76		2013-02-05	87	87	0		2013-02-05	0	0	0		2013-02-05	60	0	60		2013-02-05	0	0	0		2013-02-05	139	76	63		2013-02-05	0	0	0		2013-02-05	0	0	0		2013-02-05	0	0	0		2013-02-05	68	68	0
2013-02-06	173	99	74		2013-02-06	130	72	58		2013-02-06	0	0	0		2013-02-06	63	63	0		2013-02-06	0	0	0		2013-02-06	141	80	61		2013-02-06	0	0	0		2013-02-06	0	0	0		2013-02-06	121	64	57		2013-02-06	130	72	58
2013-02-07	169	85	84		2013-02-07	133	72	61		2013-02-07	0	0	0		2013-02-07	61	61	0		2013-02-07	0	0	0		2013-02-07	133	70	63		2013-02-07	0	0	0		2013-02-07	0	0	0		2013-02-07	64	64	0		2013-02-07	133	72	61
2013-02-08	148	78	70		2013-02-08	122	64	58		2013-02-08	0	0	0		2013-02-08	118	61	57		2013-02-08	0	0	0		2013-02-08	66	66	0		2013-02-08	0	0	0		2013-02-08	0	0	0		2013-02-08	0	0	0		2013-02-08	127	70	57
2013-02-09	132	66	66		2013-02-09	126	68	58		2013-02-09	0	0	0		2013-02-09	0	0	0		2013-02-09	0	0	0		2013-02-09	66	66	0		2013-02-09	0	0	0		2013-02-09	0	0	0		2013-02-09	57	0	57		2013-02-09	118	61	57
2013-02-10	148	74	74		2013-02-10	120	63	57		2013-02-10	0	0	0		2013-02-10	118	61	57		2013-02-10	0	0	0		2013-02-10	125	64	61		2013-02-10	0	0	0		2013-02-10	0	0	0		2013-02-10	61	0	61		2013-02-10	0	0	0
2013-02-11	163	83	80		2013-02-11	64	64	0		2013-02-11	0	0	0		2013-02-11	61	61	0		2013-02-11	0	0	0		2013-02-11	128	63	65		2013-02-11	0	0	0		2013-02-11	0	0	0		2013-02-11	58	0	58		2013-02-11	72	72	0
2013-02-12	154	78	76		2013-02-12	121	63	58		2013-02-12	0	0	0		2013-02-12	57	0	57		2013-02-12	0	0	0		2013-02-12	129	63	66		2013-02-12	0	0	0		2013-02-12	0	0	0		2013-02-12	0	0	0		2013-02-12	133	76	57
2013-02-13	175	97	78		2013-02-13	129	68	61		2013-02-13	0	0	0		2013-02-13	0	0	0		2013-02-13	0	0	0		2013-02-13	130	72	58		2013-02-13	0	0	0		2013-02-13	0	0	0		2013-02-13	57	0	57		2013-02-13	64	64	0
2013-02-14	157	91	66		2013-02-14	130	64	66		2013-02-14	0	0	0		2013-02-14	57	0	57		2013-02-14	0	0	0		2013-02-14	149	80	69		2013-02-14	0	0	0		2013-02-14	0	0	0		2013-02-14	0	0	0		2013-02-14	144	74	70
2013-02-15	147	80	67		2013-02-15	142	82	60		2013-02-15	0	0	0		2013-02-15	0	0	0		2013-02-15	0	0	0		2013-02-15	139	74	65		2013-02-15	0	0	0		2013-02-15	0	0	0		2013-02-15	63	63	0		2013-02-15	151	78	73
2013-02-16	178	108	70		2013-02-16	145	85	60		2013-02-16	0	0	0		2013-02-16	61	61	0		2013-02-16	0	0	0		2013-02-16	168	99	69		2013-02-16	0	0	0		2013-02-16	0	0	0		2013-02-16	123	66	57		2013-02-16	165	95	70
2013-02-17	167	101	66		2013-02-17	158	101	57		2013-02-17	0	0	0		2013-02-17	118	61	57		2013-02-17	0	0	0		2013-02-17	191	125	66		2013-02-17	0	0	0		2013-02-17	0	0	0		2013-02-17	135	78	57		2013-02-17	164	97	67
2013-02-18	186	112	74		2013-02-18	150	89	61		2013-02-18	0	0	0		2013-02-18	63	63	0		2013-02-18	0	0	0		2013-02-18	157	91	66		2013-02-18	0	0	0		2013-02-18	0	0	0		2013-02-18	70	70	0		2013-02-18	262	162	100
2013-02-19	180	106	74		2013-02-19	155	89	66		2013-02-19	0	0	0		2013-02-19	63	63	0		2013-02-19	0	0	0		2013-02-19	157	97	60		2013-02-19	0	0	0		2013-02-19	61	61	0		2013-02-19	76	76	0		2013-02-19	211	140	71
2013-02-20	193	120	73		2013-02-20	185	116	69		2013-02-20	0	0	0		2013-02-20	121	64	57		2013-02-20	0	0	0		2013-02-20	156	99	57		2013-02-20	0	0	0		2013-02-20	0	0	0		2013-02-20	70	70	0		2013-02-20	179	110	69
2013-02-21	187	108	79		2013-02-21	192	127	65		2013-02-21	0	0	0		2013-02-21	120	63	57		2013-02-21	0	0	0		2013-02-21	196	131	65		2013-02-21	0	0	0		2013-02-21	0	0	0		2013-02-21	72	72	0		2013-02-21	167	104	63
2013-02-22	177	116	61		2013-02-22	188	127	61		2013-02-22	0	0	0		2013-02-22	123	63	60		2013-02-22	0	0	0		2013-02-22	171	101	70		2013-02-22	0	0	0		2013-02-22	0	0	0		2013-02-22	63	63	0		2013-02-22	172	106	66
2013-02-23	137	76	61		2013-02-23	151	85	66		2013-02-23	0	0	0		2013-02-23	58	0	58		2013-02-23	0	0	0		2013-02-23	167	104	63		2013-02-23	0	0	0		2013-02-23	0	0	0		2013-02-23	63	63	0		2013-02-23	156	89	67
2013-02-24	168	85	83		2013-02-24	166	95	71		2013-02-24	0	0	0		2013-02-24	130	72	58		2013-02-24	0	0	0		2013-02-24	177	104	73		2013-02-24	0	0	0		2013-02-24	0	0	0		2013-02-24	121	64	57		2013-02-24	141	83	58
2013-02-25	200	131	69		2013-02-25	198	118	80		2013-02-25	0	0	0		2013-02-25	136	76	60		2013-02-25	0	0	0		2013-02-25	159	101	58		2013-02-25	0	0	0		2013-02-25	0	0	0		2013-02-25	135	70	65		2013-02-25	158	93	65
2013-02-26	210	139	71		2013-02-26	161	95	66		2013-02-26	0	0	0		2013-02-26	129	72	57		2013-02-26	0	0	0		2013-02-26	204	133	71		2013-02-26	0	0	0		2013-02-26	0	0	0		2013-02-26	123	66	57		2013-02-26	156	91	65
2013-02-27	181	102	79		2013-02-27	156	99	57		2013-02-27	0	0	0		2013-02-27	125	68	57		2013-02-27	0	0	0		2013-02-27	192	118	74		2013-02-27	0	0	0		2013-02-27	0	0	0		2013-02-27	137	80	57		2013-02-27	169	99	70
2013-02-28	166	99	67		2013-02-28	179	116	63		2013-02-28	0	0	0		2013-02-28	131	74	57		2013-02-28	0	0	0		2013-02-28	178	108	70		2013-02-28	0	0	0		2013-02-28	0	0	0		2013-02-28	129	66	63		2013-02-28	139	82	57
2013-03-01	191	108	83		2013-03-01	173	106	67		2013-03-01	0	0	0		2013-03-01	0	0	0		2013-03-01	0	0	0		2013-03-01	214	148	66		2013-03-01	0	0	0		2013-03-01	0	0	0		2013-03-01	68	68	0		2013-03-01	152	87	65
2013-03-02	191	108	83		2013-03-02	159	93	66		2013-03-02	0	0	0		2013-03-02	57	0	57		2013-03-02	0	0	0		2013-03-02	172	99	73		2013-03-02	0	0	0		2013-03-02	0	0	0		2013-03-02	133	66	67		2013-03-02	151	82	69
2013-03-03	171	97	74		2013-03-03	184	104	80		2013-03-03	0	0	0		2013-03-03	63	0	63		2013-03-03	0	0	0		2013-03-03	171	101	70		2013-03-03	0	0	0		2013-03-03	0	0	0		2013-03-03	146	68	78		2013-03-03	145	82	63
2013-03-04	183	114	69		2013-03-04	180	106	74		2013-03-04	0	0	0		2013-03-04	123	66	57		2013-03-04	0	0	0		2013-03-04	192	114	78		2013-03-04	0	0	0		2013-03-04	0	0	0		2013-03-04	122	61	61		2013-03-04	158	101	57
2013-03-05	181	108	73		2013-03-05	193	127	66		2013-03-05	0	0	0		2013-03-05	129	68	61		2013-03-05	0	0	0		2013-03-05	217	154	63		2013-03-05	0	0	0		2013-03-05	0	0	0		2013-03-05	134	76	58		2013-03-05	141	80	61
2013-03-06	187	108	79		2013-03-06	201	118	83		2013-03-06	0	0	0		2013-03-06	121	63	58		2013-03-06	0	0	0		2013-03-06	198	131	67		2013-03-06	0	0	0		2013-03-06	0	0	0		2013-03-06	135	70	65		2013-03-06	182	112	70
2013-03-07	172	106	66		2013-03-07	198	106	92		2013-03-07	0	0	0		2013-03-07	123	66	57		2013-03-07	0	0	0		2013-03-07	170	104	66		2013-03-07	0	0	0		2013-03-07	0	0	0		2013-03-07	144	78	66		2013-03-07	150	89	61
2013-03-08	164	85	79		2013-03-08	170	101	69		2013-03-08	0	0	0		2013-03-08	122	64	58		2013-03-08	0	0	0		2013-03-08	177	116	61		2013-03-08	0	0	0		2013-03-08	0	0	0		2013-03-08	133	70	63		2013-03-08	168	97	71
2013-03-09	193	106	87		2013-03-09	156	99	57		2013-03-09	0	0	0		2013-03-09	122	61	61		2013-03-09	0	0	0		2013-03-09	167	93	74		2013-03-09	0	0	0		2013-03-09	64	64	0		2013-03-09	126	68	58		2013-03-09	135	68	67
2013-03-10	170	87	83		2013-03-10	164	93	71		2013-03-10	0	0	0		2013-03-10	133	64	69		2013-03-10	0	0	0		2013-03-10	166	87	79		2013-03-10	0	0	0		2013-03-10	0	0	0		2013-03-10	122	64	58		2013-03-10	145	82	63
2013-03-11	188	99	89		2013-03-11	207	129	78		2013-03-11	0	0	0		2013-03-11	61	0	61		2013-03-11	0	0	0		2013-03-11	190	123	67		2013-03-11	0	0	0		2013-03-11	0	0	0		2013-03-11	122	64	58		2013-03-11	172	102	70
2013-03-12	172	93	79		2013-03-12	171	91	80		2013-03-12	0	0	0		2013-03-12	126	68	58		2013-03-12	0	0	0		2013-03-12	181	116	65		2013-03-12	0	0	0		2013-03-12	61	61	0		2013-03-12	132	74	58		2013-03-12	163	102	61
2013-03-13	190	99	91		2013-03-13	205	129	76		2013-03-13	0	0	0		2013-03-13	123	66	57		2013-03-13	0	0	0		2013-03-13	195	112	83		2013-03-13	0	0	0		2013-03-13	0	0	0		2013-03-13	133	72	61		2013-03-13	155	82	73
2013-03-14	178	99	79		2013-03-14	163	97	66		2013-03-14	0	0	0		2013-03-14	132	72	60		2013-03-14	0	0	0		2013-03-14	190	123	67		2013-03-14	0	0	0		2013-03-14	0	0	0		2013-03-14	137	63	74		2013-03-14	168	99	69
2013-03-15	184	95	89		2013-03-15	171	110	61		2013-03-15	0	0	0		2013-03-15	61	0	61		2013-03-15	0	0	0		2013-03-15	174	104	70		2013-03-15	0	0	0		2013-03-15	0	0	0		2013-03-15	139	76	63		2013-03-15	156	93	63
2013-03-16	183	97	86		2013-03-16	154	91	63		2013-03-16	0	0	0		2013-03-16	121	63	58		2013-03-16	0	0	0		2013-03-16	165	99	66		2013-03-16	0	0	0		2013-03-16	0	0	0		2013-03-16	127	66	61		2013-03-16	155	89	66
2013-03-17	177	91	86		2013-03-17	153	95	58		2013-03-17	0	0	0		2013-03-17	129	64	65		2013-03-17	0	0	0		2013-03-17	159	93	66		2013-03-17	0	0	0		2013-03-17	0	0	0		2013-03-17	0	0	0		2013-03-17	137	80	57
2013-03-18	193	114	79		2013-03-18	168	102	66		2013-03-18	0	0	0		2013-03-18	129	68	61		2013-03-18	0	0	0		2013-03-18	211	137	74		2013-03-18	0	0	0		2013-03-18	0	0	0		2013-03-18	136	76	60		2013-03-18	171	95	76
2013-03-19	194	114	80		2013-03-19	180	114	66		2013-03-19	0	0	0		2013-03-19	125	64	61		2013-03-19	0	0	0		2013-03-19	220	140	80		2013-03-19	0	0	0		2013-03-19	0	0	0		2013-03-19	121	64	57		2013-03-19	169	95	74
2013-03-20	197	102	95		2013-03-20	194	116	78		2013-03-20	0	0	0		2013-03-20	126	61	65		2013-03-20	0	0	0		2013-03-20	198	112	86		2013-03-20	0	0	0		2013-03-20	0	0	0		2013-03-20	120	63	57		2013-03-20	151	91	60
2013-03-21	188	99	89		2013-03-21	204	118	86		2013-03-21	0	0	0		2013-03-21	70	70	0		2013-03-21	0	0	0		2013-03-21	175	102	73		2013-03-21	0	0	0		2013-03-21	61	61	0		2013-03-21	138	72	66		2013-03-21	138	80	58
2013-03-22	199	112	87		2013-03-22	212	155	57		2013-03-22	0	0	0		2013-03-22	87	87	0		2013-03-22	0	0	0		2013-03-22	209	133	76		2013-03-22	0	0	0		2013-03-22	0	0	0		2013-03-22	124	63	61		2013-03-22	154	93	61
2013-03-23	330	173	157		2013-03-23	218	123	95		2013-03-23	0	0	0		2013-03-23	157	78	79		2013-03-23	0	0	0		2013-03-23	216	127	89		2013-03-23	0	0	0		2013-03-23	78	78	0		2013-03-23	146	72	74		2013-03-23	140	74	66
2013-03-24	210	114	96		2013-03-24	194	129	65		2013-03-24	0	0	0		2013-03-24	153	87	66		2013-03-24	0	0	0		2013-03-24	190	114	76		2013-03-24	0	0	0		2013-03-24	0	0	0		2013-03-24	126	66	60		2013-03-24	144	83	61
2013-03-25	194	114	80		2013-03-25	224	150	74		2013-03-25	0	0	0		2013-03-25	154	89	65		2013-03-25	0	0	0		2013-03-25	246	157	89		2013-03-25	0	0	0		2013-03-25	0	0	0		2013-03-25	150	80	70		2013-03-25	151	93	58
2013-03-26	187	108	79		2013-03-26	172	102	70		2013-03-26	0	0	0		2013-03-26	60	0	60		2013-03-26	0	0	0		2013-03-26	198	135	63		2013-03-26	0	0	0		2013-03-26	0	0	0		2013-03-26	61	0	61		2013-03-26	194	129	65
2013-03-27	178	104	74		2013-03-27	189	102	87		2013-03-27	0	0	0		2013-03-27	135	68	67		2013-03-27	0	0	0		2013-03-27	199	129	70		2013-03-27	0	0	0		2013-03-27	0	0	0		2013-03-27	140	74	66		2013-03-27	167	102	65
2013-03-28	172	106	66		2013-03-28	190	120	70		2013-03-28	0	0	0		2013-03-28	66	66	0		2013-03-28	0	0	0		2013-03-28	191	118	73		2013-03-28	0	0	0		2013-03-28	0	0	0		2013-03-28	135	61	74		2013-03-28	171	106	65
2013-03-29	152	83	69		2013-03-29	162	104	58		2013-03-29	0	0	0		2013-03-29	129	64	65		2013-03-29	0	0	0		2013-03-29	189	120	69		2013-03-29	0	0	0		2013-03-29	0	0	0		2013-03-29	134	74	60		2013-03-29	150	93	57
2013-03-30	171	91	80		2013-03-30	173	108	65		2013-03-30	0	0	0		2013-03-30	119	61	58		2013-03-30	0	0	0		2013-03-30	169	95	74		2013-03-30	0	0	0		2013-03-30	0	0	0		2013-03-30	133	72	61		2013-03-30	144	78	66
2013-03-31	186	97	89		2013-03-31	168	99	69		2013-03-31	0	0	0		2013-03-31	60	0	60		2013-03-31	0	0	0		2013-03-31	168	97	71		2013-03-31	0	0	0		2013-03-31	64	64	0		2013-03-31	143	80	63		2013-03-31	154	85	69
2013-04-01	213	121	92		2013-04-01	194	125	69		2013-04-01	0	0	0		2013-04-01	133	72	61		2013-04-01	0	0	0		2013-04-01	230	144	86		2013-04-01	0	0	0		2013-04-01	0	0	0		2013-04-01	149	80	69		2013-04-01	207	110	97
2013-04-02	184	95	89		2013-04-02	189	110	79		2013-04-02	0	0	0		2013-04-02	66	66	0		2013-04-02	0	0	0		2013-04-02	196	114	82		2013-04-02	0	0	0		2013-04-02	0	0	0		2013-04-02	133	72	61		2013-04-02	207	129	78
2013-04-03	164	95	69		2013-04-03	184	118	66		2013-04-03	0	0	0		2013-04-03	72	72	0		2013-04-03	0	0	0		2013-04-03	205	131	74		2013-04-03	0	0	0		2013-04-03	0	0	0		2013-04-03	125	68	57		2013-04-03	155	95	60
2013-04-04	143	80	63		2013-04-04	166	97	69		2013-04-04	0	0	0		2013-04-04	125	68	57		2013-04-04	0	0	0		2013-04-04	172	106	66		2013-04-04	0	0	0		2013-04-04	0	0	0		2013-04-04	70	70	0		2013-04-04	158	91	67
2013-04-05	150	76	74		2013-04-05	179	110	69		2013-04-05	0	0	0		2013-04-05	125	68	57		2013-04-05	0	0	0		2013-04-05	169	99	70		2013-04-05	0	0	0		2013-04-05	61	61	0		2013-04-05	123	63	60		2013-04-05	166	83	83
2013-04-06	177	106	71		2013-04-06	189	110	79		2013-04-06	0	0	0		2013-04-06	57	0	57		2013-04-06	0	0	0		2013-04-06	171	102	69		2013-04-06	0	0	0		2013-04-06	0	0	0		2013-04-06	124	64	60		2013-04-06	162	104	58
2013-04-07	178	91	87		2013-04-07	224	163	61		2013-04-07	0	0	0		2013-04-07	74	74	0		2013-04-07	0	0	0		2013-04-07	173	99	74		2013-04-07	0	0	0		2013-04-07	0	0	0		2013-04-07	131	70	61		2013-04-07	203	133	70
2013-04-08	218	125	93		2013-04-08	216	137	79		2013-04-08	0	0	0		2013-04-08	131	74	57		2013-04-08	0	0	0		2013-04-08	225	129	96		2013-04-08	0	0	0		2013-04-08	0	0	0		2013-04-08	120	63	57		2013-04-08	207	125	82
2013-04-09	198	112	86		2013-04-09	177	120	57		2013-04-09	0	0	0		2013-04-09	121	61	60		2013-04-09	0	0	0		2013-04-09	209	127	82		2013-04-09	0	0	0		2013-04-09	0	0	0		2013-04-09	134	76	58		2013-04-09	197	123	74
2013-04-10	150	83	67		2013-04-10	226	148	78		2013-04-10	0	0	0		2013-04-10	127	70	57		2013-04-10	0	0	0		2013-04-10	220	129	91		2013-04-10	0	0	0		2013-04-10	0	0	0		2013-04-10	129	72	57		2013-04-10	179	106	73
2013-04-11	192	112	80		2013-04-11	197	131	66		2013-04-11	0	0	0		2013-04-11	64	64	0		2013-04-11	0	0	0		2013-04-11	240	140	100		2013-04-11	0	0	0		2013-04-11	0	0	0		2013-04-11	143	74	69		2013-04-11	180	110	70
2013-04-12	207	121	86		2013-04-12	222	146	76		2013-04-12	0	0	0		2013-04-12	64	64	0		2013-04-12	0	0	0		2013-04-12	322	213	109		2013-04-12	0	0	0		2013-04-12	0	0	0		2013-04-12	125	64	61		2013-04-12	157	87	70
2013-04-13	177	91	86		2013-04-13	184	110	74		2013-04-13	0	0	0		2013-04-13	121	64	57		2013-04-13	0	0	0		2013-04-13	524	316	208		2013-04-13	0	0	0		2013-04-13	0	0	0		2013-04-13	123	66	57		2013-04-13	138	78	60
2013-04-14	195	99	96		2013-04-14	211	118	93		2013-04-14	0	0	0		2013-04-14	130	63	67		2013-04-14	0	0	0		2013-04-14	717	333	384		2013-04-14	0	0	0		2013-04-14	0	0	0		2013-04-14	124	63	61		2013-04-14	147	78	69
2013-04-15	168	89	79		2013-04-15	248	169	79		2013-04-15	0	0	0		2013-04-15	120	63	57		2013-04-15	0	0	0		2013-04-15	274	183	91		2013-04-15	0	0	0		2013-04-15	0	0	0		2013-04-15	149	83	66		2013-04-15	205	131	74
2013-04-16	241	131	110		2013-04-16	272	180	92		2013-04-16	0	0	0		2013-04-16	146	80	66		2013-04-16	0	0	0		2013-04-16	391	281	110		2013-04-16	0	0	0		2013-04-16	70	70	0		2013-04-16	150	83	67		2013-04-16	195	121	74
2013-04-17	235	135	100		2013-04-17	246	157	89		2013-04-17	0	0	0		2013-04-17	139	74	65		2013-04-17	61	61	0		2013-04-17	265	169	96		2013-04-17	0	0	0		2013-04-17	61	61	0		2013-04-17	133	72	61		2013-04-17	217	139	78
2013-04-18	192	112	80		2013-04-18	218	144	74		2013-04-18	0	0	0		2013-04-18	124	66	58		2013-04-18	0	0	0		2013-04-18	201	114	87		2013-04-18	0	0	0		2013-04-18	0	0	0		2013-04-18	148	87	61		2013-04-18	187	114	73
2013-04-19	192	112	80		2013-04-19	176	97	79		2013-04-19	0	0	0		2013-04-19	64	64	0		2013-04-19	61	61	0		2013-04-19	211	137	74		2013-04-19	0	0	0		2013-04-19	0	0	0		2013-04-19	138	78	60		2013-04-19	161	87	74
2013-04-20	167	80	87		2013-04-20	175	93	82		2013-04-20	0	0	0		2013-04-20	70	70	0		2013-04-20	0	0	0		2013-04-20	184	102	82		2013-04-20	0	0	0		2013-04-20	0	0	0		2013-04-20	129	68	61		2013-04-20	140	70	70
2013-04-21	204	112	92		2013-04-21	212	116	96		2013-04-21	0	0	0		2013-04-21	129	66	63		2013-04-21	0	0	0		2013-04-21	184	89	95		2013-04-21	0	0	0		2013-04-21	0	0	0		2013-04-21	145	76	69		2013-04-21	174	87	87
2013-04-22	217	121	96		2013-04-22	258	175	83		2013-04-22	0	0	0		2013-04-22	124	64	60		2013-04-22	0	0	0		2013-04-22	244	155	89		2013-04-22	0	0	0		2013-04-22	0	0	0		2013-04-22	157	91	66		2013-04-22	176	102	74
2013-04-23	199	120	79		2013-04-23	221	148	73		2013-04-23	0	0	0		2013-04-23	137	80	57		2013-04-23	0	0	0		2013-04-23	194	120	74		2013-04-23	0	0	0		2013-04-23	0	0	0		2013-04-23	68	68	0		2013-04-23	178	91	87
2013-04-24	204	112	92		2013-04-24	204	125	79		2013-04-24	0	0	0		2013-04-24	68	68	0		2013-04-24	0	0	0		2013-04-24	209	129	80		2013-04-24	0	0	0		2013-04-24	0	0	0		2013-04-24	123	66	57		2013-04-24	201	114	87
2013-04-25	155	89	66		2013-04-25	184	118	66		2013-04-25	0	0	0		2013-04-25	131	74	57		2013-04-25	0	0	0		2013-04-25	190	114	76		2013-04-25	0	0	0		2013-04-25	61	61	0		2013-04-25	68	68	0		2013-04-25	173	99	74
2013-04-26	174	104	70		2013-04-26	199	123	76		2013-04-26	0	0	0		2013-04-26	132	66	66		2013-04-26	0	0	0		2013-04-26	192	118	74		2013-04-26	0	0	0		2013-04-26	0	0	0		2013-04-26	129	64	65		2013-04-26	186	112	74
2013-04-27	154	91	63		2013-04-27	184	104	80		2013-04-27	0	0	0		2013-04-27	64	64	0		2013-04-27	0	0	0		2013-04-27	177	99	78		2013-04-27	0	0	0		2013-04-27	0	0	0		2013-04-27	122	61	61		2013-04-27	181	99	82
2013-04-28	178	102	76		2013-04-28	199	123	76		2013-04-28	0	0	0		2013-04-28	128	70	58		2013-04-28	0	0	0		2013-04-28	167	102	65		2013-04-28	0	0	0		2013-04-28	0	0	0		2013-04-28	121	64	57		2013-04-28	179	106	73
2013-04-29	192	101	91		2013-04-29	143	74	69		2013-04-29	0	0	0		2013-04-29	127	61	66		2013-04-29	0	0	0		2013-04-29	162	91	71		2013-04-29	0	0	0		2013-04-29	0	0	0		2013-04-29	127	70	57		2013-04-29	163	89	74
2013-04-30	145	80	65		2013-04-30	141	80	61		2013-04-30	0	0	0		2013-04-30	129	68	61		2013-04-30	0	0	0		2013-04-30	196	112	84		2013-04-30	0	0	0		2013-04-30	0	0	0		2013-04-30	125	68	57		2013-04-30	152	78	74
2013-05-01	156	89	67		2013-05-01	160	87	73		2013-05-01	0	0	0		2013-05-01	130	72	58		2013-05-01	0	0	0		2013-05-01	190	104	86		2013-05-01	0	0	0		2013-05-01	0	0	0		2013-05-01	121	63	58		2013-05-01	170	87	83
2013-05-02	184	114	70		2013-05-02	187	108	79		2013-05-02	0	0	0		2013-05-02	133	72	61		2013-05-02	0	0	0		2013-05-02	185	118	67		2013-05-02	0	0	0		2013-05-02	0	0	0		2013-05-02	60	0	60		2013-05-02	222	135	87
2013-05-03	178	102	76		2013-05-03	179	101	78		2013-05-03	0	0	0		2013-05-03	68	68	0		2013-05-03	0	0	0		2013-05-03	183	110	73		2013-05-03	0	0	0		2013-05-03	0	0	0		2013-05-03	120	63	57		2013-05-03	222	148	74
2013-05-04	169	89	80		2013-05-04	157	97	60		2013-05-04	0	0	0		2013-05-04	61	61	0		2013-05-04	0	0	0		2013-05-04	177	106	71		2013-05-04	0	0	0		2013-05-04	0	0	0		2013-05-04	118	61	57		2013-05-04	224	129	95
2013-05-05	152	85	67		2013-05-05	164	99	65		2013-05-05	0	0	0		2013-05-05	121	63	58		2013-05-05	0	0	0		2013-05-05	194	112	82		2013-05-05	0	0	0		2013-05-05	0	0	0		2013-05-05	125	64	61		2013-05-05	216	112	104
2013-05-06	159	89	70		2013-05-06	169	102	67		2013-05-06	0	0	0		2013-05-06	142	76	66		2013-05-06	0	0	0		2013-05-06	199	120	79		2013-05-06	0	0	0		2013-05-06	0	0	0		2013-05-06	131	70	61		2013-05-06	290	177	113
2013-05-07	190	120	70		2013-05-07	178	112	66		2013-05-07	0	0	0		2013-05-07	143	74	69		2013-05-07	0	0	0		2013-05-07	178	104	74		2013-05-07	0	0	0		2013-05-07	0	0	0		2013-05-07	124	64	60		2013-05-07	344	190	154
2013-05-08	192	114	78		2013-05-08	164	99	65		2013-05-08	0	0	0		2013-05-08	145	74	71		2013-05-08	0	0	0		2013-05-08	185	106	79		2013-05-08	0	0	0		2013-05-08	0	0	0		2013-05-08	126	68	58		2013-05-08	361	218	143
2013-05-09	177	99	78		2013-05-09	165	104	61		2013-05-09	0	0	0		2013-05-09	70	70	0		2013-05-09	0	0	0		2013-05-09	200	116	84		2013-05-09	0	0	0		2013-05-09	0	0	0		2013-05-09	60	0	60		2013-05-09	392	234	158
2013-05-10	201	106	95		2013-05-10	153	95	58		2013-05-10	0	0	0		2013-05-10	133	76	57		2013-05-10	0	0	0		2013-05-10	166	97	69		2013-05-10	0	0	0		2013-05-10	61	61	0		2013-05-10	129	64	65		2013-05-10	692	430	262
2013-05-11	152	85	67		2013-05-11	153	74	79		2013-05-11	0	0	0		2013-05-11	124	66	58		2013-05-11	0	0	0		2013-05-11	178	95	83		2013-05-11	0	0	0		2013-05-11	0	0	0		2013-05-11	132	63	69		2013-05-11	1332	634	698
2013-05-12	197	91	106		2013-05-12	178	99	79		2013-05-12	0	0	0		2013-05-12	128	68	60		2013-05-12	0	0	0		2013-05-12	205	118	87		2013-05-12	0	0	0		2013-05-12	0	0	0		2013-05-12	140	70	70		2013-05-12	3163	1596	1567
2013-05-13	195	121	74		2013-05-13	188	118	70		2013-05-13	0	0	0		2013-05-13	128	70	58		2013-05-13	0	0	0		2013-05-13	254	172	82		2013-05-13	0	0	0		2013-05-13	0	0	0		2013-05-13	137	76	61		2013-05-13	1998	1190	808
2013-05-14	229	146	83		2013-05-14	202	89	113		2013-05-14	0	0	0		2013-05-14	135	74	61		2013-05-14	63	63	0		2013-05-14	237	151	86		2013-05-14	0	0	0		2013-05-14	0	0	0		2013-05-14	140	70	70		2013-05-14	1044	749	295
2013-05-15	212	121	91		2013-05-15	207	131	76		2013-05-15	0	0	0		2013-05-15	124	66	58		2013-05-15	0	0	0		2013-05-15	250	176	74		2013-05-15	0	0	0		2013-05-15	63	63	0		2013-05-15	131	70	61		2013-05-15	869	606	263
2013-05-16	157	87	70		2013-05-16	194	112	82		2013-05-16	0	0	0		2013-05-16	136	78	58		2013-05-16	0	0	0		2013-05-16	224	135	89		2013-05-16	0	0	0		2013-05-16	0	0	0		2013-05-16	125	64	61		2013-05-16	522	329	193
2013-05-17	184	110	74		2013-05-17	150	89	61		2013-05-17	0	0	0		2013-05-17	68	68	0		2013-05-17	0	0	0		2013-05-17	244	152	92		2013-05-17	0	0	0		2013-05-17	0	0	0		2013-05-17	133	66	67		2013-05-17	421	243	178
2013-05-18	175	101	74		2013-05-18	186	116	70		2013-05-18	0	0	0		2013-05-18	128	68	60		2013-05-18	68	68	0		2013-05-18	239	131	108		2013-05-18	0	0	0		2013-05-18	0	0	0		2013-05-18	157	78	79		2013-05-18	518	304	214
2013-05-19	185	99	86		2013-05-19	173	106	67		2013-05-19	0	0	0		2013-05-19	131	74	57		2013-05-19	0	0	0		2013-05-19	252	148	104		2013-05-19	0	0	0		2013-05-19	63	63	0		2013-05-19	134	68	66		2013-05-19	341	190	151
2013-05-20	172	102	70		2013-05-20	177	110	67		2013-05-20	0	0	0		2013-05-20	149	76	73		2013-05-20	0	0	0		2013-05-20	238	155	83		2013-05-20	0	0	0		2013-05-20	63	63	0		2013-05-20	126	63	63		2013-05-20	267	154	113
2013-05-21	188	101	87		2013-05-21	186	120	66		2013-05-21	0	0	0		2013-05-21	72	72	0		2013-05-21	61	61	0		2013-05-21	205	135	70		2013-05-21	0	0	0		2013-05-21	0	0	0		2013-05-21	63	63	0		2013-05-21	206	120	86
2013-05-22	172	99	73		2013-05-22	194	123	71		2013-05-22	0	0	0		2013-05-22	64	64	0		2013-05-22	0	0	0		2013-05-22	259	172	87		2013-05-22	0	0	0		2013-05-22	0	0	0		2013-05-22	119	61	58		2013-05-22	214	127	87
2013-05-23	186	108	78		2013-05-23	167	102	65		2013-05-23	0	0	0		2013-05-23	64	64	0		2013-05-23	0	0	0		2013-05-23	199	125	74		2013-05-23	0	0	0		2013-05-23	0	0	0		2013-05-23	64	64	0		2013-05-23	213	116	97
2013-05-24	180	93	87		2013-05-24	190	127	63		2013-05-24	0	0	0		2013-05-24	125	68	57		2013-05-24	0	0	0		2013-05-24	226	142	84		2013-05-24	0	0	0		2013-05-24	0	0	0		2013-05-24	118	61	57		2013-05-24	178	99	79
2013-05-25	238	116	122		2013-05-25	161	91	70		2013-05-25	0	0	0		2013-05-25	127	61	66		2013-05-25	0	0	0		2013-05-25	284	175	109		2013-05-25	0	0	0		2013-05-25	0	0	0		2013-05-25	135	64	71		2013-05-25	169	78	91
2013-05-26	227	144	83		2013-05-26	189	110	79		2013-05-26	0	0	0		2013-05-26	129	66	63		2013-05-26	0	0	0		2013-05-26	286	180	106		2013-05-26	0	0	0		2013-05-26	0	0	0		2013-05-26	125	64	61		2013-05-26	195	95	100
2013-05-27	206	106	100		2013-05-27	168	108	60		2013-05-27	0	0	0		2013-05-27	125	68	57		2013-05-27	0	0	0		2013-05-27	268	173	95		2013-05-27	0	0	0		2013-05-27	0	0	0		2013-05-27	60	0	60		2013-05-27	144	66	78
2013-05-28	229	140	89		2013-05-28	164	91	73		2013-05-28	0	0	0		2013-05-28	128	68	60		2013-05-28	61	61	0		2013-05-28	418	295	123		2013-05-28	0	0	0		2013-05-28	0	0	0		2013-05-28	123	66	57		2013-05-28	149	80	69
2013-05-29	214	123	91		2013-05-29	195	125	70		2013-05-29	0	0	0		2013-05-29	147	82	65		2013-05-29	0	0	0		2013-05-29	370	234	136		2013-05-29	0	0	0		2013-05-29	0	0	0		2013-05-29	128	61	67		2013-05-29	144	78	66
2013-05-30	181	102	79		2013-05-30	173	110	63		2013-05-30	0	0	0		2013-05-30	123	66	57		2013-05-30	0	0	0		2013-05-30	304	208	96		2013-05-30	0	0	0		2013-05-30	0	0	0		2013-05-30	124	66	58		2013-05-30	146	72	74
2013-05-31	160	87	73		2013-05-31	154	93	61		2013-05-31	0	0	0		2013-05-31	125	68	57		2013-05-31	0	0	0		2013-05-31	267	187	80		2013-05-31	0	0	0		2013-05-31	0	0	0		2013-05-31	0	0	0		2013-05-31	135	68	67
2013-06-01	156	87	69		2013-06-01	150	89	61		2013-06-01	0	0	0		2013-06-01	126	63	63		2013-06-01	0	0	0		2013-06-01	264	146	118		2013-06-01	0	0	0		2013-06-01	0	0	0		2013-06-01	60	0	60		2013-06-01	141	63	78
2013-06-02	170	91	79		2013-06-02	142	76	66		2013-06-02	0	0	0		2013-06-02	123	66	57		2013-06-02	0	0	0		2013-06-02	235	129	106		2013-06-02	0	0	0		2013-06-02	63	63	0		2013-06-02	57	0	57		2013-06-02	141	72	69
2013-06-03	187	114	73		2013-06-03	159	93	66		2013-06-03	0	0	0		2013-06-03	125	64	61		2013-06-03	0	0	0		2013-06-03	314	176	138		2013-06-03	0	0	0		2013-06-03	0	0	0		2013-06-03	57	0	57		2013-06-03	120	63	57
2013-06-04	182	112	70		2013-06-04	164	95	69		2013-06-04	0	0	0		2013-06-04	135	64	71		2013-06-04	0	0	0		2013-06-04	298	202	96		2013-06-04	0	0	0		2013-06-04	0	0	0		2013-06-04	63	63	0		2013-06-04	130	64	66
2013-06-05	173	102	71		2013-06-05	197	108	89		2013-06-05	0	0	0		2013-06-05	67	0	67		2013-06-05	61	61	0		2013-06-05	279	193	86		2013-06-05	0	0	0		2013-06-05	0	0	0		2013-06-05	57	0	57		2013-06-05	123	63	60
2013-06-06	172	101	71		2013-06-06	194	123	71		2013-06-06	0	0	0		2013-06-06	146	72	74		2013-06-06	0	0	0		2013-06-06	292	195	97		2013-06-06	0	0	0		2013-06-06	61	61	0		2013-06-06	124	64	60		2013-06-06	127	64	63
2013-06-07	171	101	70		2013-06-07	194	116	78		2013-06-07	0	0	0		2013-06-07	127	70	57		2013-06-07	0	0	0		2013-06-07	271	182	89		2013-06-07	0	0	0		2013-06-07	0	0	0		2013-06-07	57	0	57		2013-06-07	123	66	57
2013-06-08	186	102	84		2013-06-08	175	101	74		2013-06-08	0	0	0		2013-06-08	72	72	0		2013-06-08	0	0	0		2013-06-08	272	190	82		2013-06-08	0	0	0		2013-06-08	0	0	0		2013-06-08	131	66	65		2013-06-08	134	68	66
2013-06-09	158	85	73		2013-06-09	185	101	84		2013-06-09	0	0	0		2013-06-09	130	70	60		2013-06-09	61	61	0		2013-06-09	269	170	99		2013-06-09	0	0	0		2013-06-09	0	0	0		2013-06-09	63	63	0		2013-06-09	135	74	61
2013-06-10	151	78	73		2013-06-10	154	85	69		2013-06-10	0	0	0		2013-06-10	123	63	60		2013-06-10	0	0	0		2013-06-10	250	148	102		2013-06-10	0	0	0		2013-06-10	0	0	0		2013-06-10	60	0	60		2013-06-10	135	72	63
2013-06-11	143	76	67		2013-06-11	150	80	70		2013-06-11	0	0	0		2013-06-11	63	63	0		2013-06-11	0	0	0		2013-06-11	196	118	78		2013-06-11	0	0	0		2013-06-11	0	0	0		2013-06-11	61	0	61		2013-06-11	61	0	61
2013-06-12	143	72	71		2013-06-12	143	85	58		2013-06-12	0	0	0		2013-06-12	57	0	57		2013-06-12	0	0	0		2013-06-12	234	152	82		2013-06-12	0	0	0		2013-06-12	0	0	0		2013-06-12	58	0	58		2013-06-12	123	66	57
2013-06-13	169	91	78		2013-06-13	199	123	76		2013-06-13	0	0	0		2013-06-13	68	68	0		2013-06-13	0	0	0		2013-06-13	293	219	74		2013-06-13	0	0	0		2013-06-13	0	0	0		2013-06-13	60	0	60		2013-06-13	68	68	0
2013-06-14	176	85	91		2013-06-14	169	93	76		2013-06-14	0	0	0		2013-06-14	123	66	57		2013-06-14	0	0	0		2013-06-14	305	195	110		2013-06-14	0	0	0		2013-06-14	0	0	0		2013-06-14	61	61	0		2013-06-14	121	64	57
2013-06-15	298	151	147		2013-06-15	188	97	91		2013-06-15	0	0	0		2013-06-15	139	78	61		2013-06-15	0	0	0		2013-06-15	310	180	130		2013-06-15	0	0	0		2013-06-15	0	0	0		2013-06-15	122	61	61		2013-06-15	134	68	66
2013-06-16	197	97	100		2013-06-16	169	99	70		2013-06-16	0	0	0		2013-06-16	139	78	61		2013-06-16	0	0	0		2013-06-16	260	177	83		2013-06-16	0	0	0		2013-06-16	0	0	0		2013-06-16	121	61	60		2013-06-16	132	66	66
2013-06-17	168	95	73		2013-06-17	173	102	71		2013-06-17	0	0	0		2013-06-17	150	80	70		2013-06-17	0	0	0		2013-06-17	331	236	95		2013-06-17	0	0	0		2013-06-17	0	0	0		2013-06-17	66	66	0		2013-06-17	72	72	0
2013-06-18	162	97	65		2013-06-18	184	101	83		2013-06-18	0	0	0		2013-06-18	127	66	61		2013-06-18	0	0	0		2013-06-18	365	260	105		2013-06-18	0	0	0		2013-06-18	61	61	0		2013-06-18	123	63	60		2013-06-18	123	63	60
2013-06-19	174	108	66		2013-06-19	177	104	73		2013-06-19	0	0	0		2013-06-19	74	74	0		2013-06-19	0	0	0		2013-06-19	313	218	95		2013-06-19	0	0	0		2013-06-19	0	0	0		2013-06-19	0	0	0		2013-06-19	128	68	60
2013-06-20	199	116	83		2013-06-20	177	116	61		2013-06-20	0	0	0		2013-06-20	132	72	60		2013-06-20	0	0	0		2013-06-20	336	223	113		2013-06-20	0	0	0		2013-06-20	0	0	0		2013-06-20	57	0	57		2013-06-20	0	0	0
2013-06-21	186	116	70		2013-06-21	163	93	70		2013-06-21	0	0	0		2013-06-21	70	70	0		2013-06-21	0	0	0		2013-06-21	272	180	92		2013-06-21	0	0	0		2013-06-21	0	0	0		2013-06-21	58	0	58		2013-06-21	58	0	58
2013-06-22	171	85	86		2013-06-22	159	93	66		2013-06-22	0	0	0		2013-06-22	127	70	57		2013-06-22	0	0	0		2013-06-22	257	170	87		2013-06-22	0	0	0		2013-06-22	0	0	0		2013-06-22	0	0	0		2013-06-22	124	61	63
2013-06-23	152	78	74		2013-06-23	154	93	61		2013-06-23	0	0	0		2013-06-23	137	72	65		2013-06-23	0	0	0		2013-06-23	235	148	87		2013-06-23	0	0	0		2013-06-23	0	0	0		2013-06-23	118	61	57		2013-06-23	120	63	57
2013-06-24	145	66	79		2013-06-24	162	101	61		2013-06-24	0	0	0		2013-06-24	66	66	0		2013-06-24	0	0	0		2013-06-24	290	201	89		2013-06-24	0	0	0		2013-06-24	61	61	0		2013-06-24	0	0	0		2013-06-24	122	64	58
2013-06-25	160	91	69		2013-06-25	166	99	67		2013-06-25	0	0	0		2013-06-25	63	63	0		2013-06-25	0	0	0		2013-06-25	313	218	95		2013-06-25	0	0	0		2013-06-25	0	0	0		2013-06-25	68	68	0		2013-06-25	61	0	61
2013-06-26	173	110	63		2013-06-26	158	101	57		2013-06-26	0	0	0		2013-06-26	61	61	0		2013-06-26	0	0	0		2013-06-26	262	170	92		2013-06-26	0	0	0		2013-06-26	0	0	0		2013-06-26	57	0	57		2013-06-26	120	63	57
2013-06-27	193	114	79		2013-06-27	180	101	79		2013-06-27	0	0	0		2013-06-27	136	63	73		2013-06-27	0	0	0		2013-06-27	297	201	96		2013-06-27	0	0	0		2013-06-27	0	0	0		2013-06-27	120	63	57		2013-06-27	0	0	0
2013-06-28	184	114	70		2013-06-28	184	118	66		2013-06-28	0	0	0		2013-06-28	66	66	0		2013-06-28	0	0	0		2013-06-28	363	257	106		2013-06-28	0	0	0		2013-06-28	0	0	0		2013-06-28	0	0	0		2013-06-28	0	0	0
2013-06-29	164	78	86		2013-06-29	156	85	71		2013-06-29	0	0	0		2013-06-29	121	61	60		2013-06-29	0	0	0		2013-06-29	302	202	100		2013-06-29	0	0	0		2013-06-29	0	0	0		2013-06-29	0	0	0		2013-06-29	60	0	60
2013-06-30	177	95	82		2013-06-30	187	116	71		2013-06-30	0	0	0		2013-06-30	68	68	0		2013-06-30	0	0	0		2013-06-30	317	212	105		2013-06-30	0	0	0		2013-06-30	0	0	0		2013-06-30	57	0	57		2013-06-30	61	0	61
2013-07-01	177	110	67		2013-07-01	175	112	63		2013-07-01	0	0	0		2013-07-01	68	68	0		2013-07-01	0	0	0		2013-07-01	426	307	119		2013-07-01	0	0	0		2013-07-01	0	0	0		2013-07-01	0	0	0		2013-07-01	61	61	0
2013-07-02	180	102	78		2013-07-02	156	95	61		2013-07-02	0	0	0		2013-07-02	131	68	63		2013-07-02	0	0	0		2013-07-02	386	260	126		2013-07-02	0	0	0		2013-07-02	0	0	0		2013-07-02	0	0	0		2013-07-02	0	0	0
2013-07-03	192	106	86		2013-07-03	189	118	71		2013-07-03	0	0	0		2013-07-03	124	64	60		2013-07-03	0	0	0		2013-07-03	361	248	113		2013-07-03	0	0	0		2013-07-03	0	0	0		2013-07-03	0	0	0		2013-07-03	124	63	61
2013-07-04	165	87	78		2013-07-04	173	102	71		2013-07-04	0	0	0		2013-07-04	72	72	0		2013-07-04	0	0	0		2013-07-04	349	228	121		2013-07-04	0	0	0		2013-07-04	0	0	0		2013-07-04	0	0	0		2013-07-04	61	0	61
2013-07-05	160	99	61		2013-07-05	166	95	71		2013-07-05	0	0	0		2013-07-05	129	68	61		2013-07-05	0	0	0		2013-07-05	352	250	102		2013-07-05	0	0	0		2013-07-05	0	0	0		2013-07-05	61	0	61		2013-07-05	61	0	61
2013-07-06	188	101	87		2013-07-06	146	76	70		2013-07-06	0	0	0		2013-07-06	126	66	60		2013-07-06	0	0	0		2013-07-06	288	170	118		2013-07-06	0	0	0		2013-07-06	63	63	0		2013-07-06	0	0	0		2013-07-06	0	0	0
2013-07-07	171	93	78		2013-07-07	160	87	73		2013-07-07	0	0	0		2013-07-07	127	66	61		2013-07-07	0	0	0		2013-07-07	315	184	131		2013-07-07	0	0	0		2013-07-07	61	61	0		2013-07-07	0	0	0		2013-07-07	57	0	57
2013-07-08	185	116	69		2013-07-08	194	127	67		2013-07-08	0	0	0		2013-07-08	135	72	63		2013-07-08	0	0	0		2013-07-08	458	336	122		2013-07-08	0	0	0		2013-07-08	0	0	0		2013-07-08	61	61	0		2013-07-08	60	0	60
2013-07-09	195	116	79		2013-07-09	201	135	66		2013-07-09	0	0	0		2013-07-09	76	76	0		2013-07-09	0	0	0		2013-07-09	436	287	149		2013-07-09	0	0	0		2013-07-09	0	0	0		2013-07-09	0	0	0		2013-07-09	66	0	66
2013-07-10	177	101	76		2013-07-10	174	104	70		2013-07-10	0	0	0		2013-07-10	63	63	0		2013-07-10	0	0	0		2013-07-10	405	257	148		2013-07-10	0	0	0		2013-07-10	0	0	0		2013-07-10	124	64	60		2013-07-10	61	61	0
2013-07-11	164	101	63		2013-07-11	164	101	63		2013-07-11	0	0	0		2013-07-11	76	76	0		2013-07-11	0	0	0		2013-07-11	385	236	149		2013-07-11	0	0	0		2013-07-11	0	0	0		2013-07-11	0	0	0		2013-07-11	0	0	0
2013-07-12	179	108	71		2013-07-12	175	104	71		2013-07-12	0	0	0		2013-07-12	121	63	58		2013-07-12	0	0	0		2013-07-12	351	229	122		2013-07-12	0	0	0		2013-07-12	0	0	0		2013-07-12	0	0	0		2013-07-12	0	0	0
2013-07-13	154	85	69		2013-07-13	154	89	65		2013-07-13	0	0	0		2013-07-13	124	64	60		2013-07-13	0	0	0		2013-07-13	298	180	118		2013-07-13	0	0	0		2013-07-13	0	0	0		2013-07-13	0	0	0		2013-07-13	61	61	0
2013-07-14	173	91	82		2013-07-14	161	91	70		2013-07-14	0	0	0		2013-07-14	143	74	69		2013-07-14	0	0	0		2013-07-14	341	197	144		2013-07-14	0	0	0		2013-07-14	0	0	0		2013-07-14	0	0	0		2013-07-14	0	0	0
2013-07-15	183	114	69		2013-07-15	205	135	70		2013-07-15	0	0	0		2013-07-15	143	78	65		2013-07-15	0	0	0		2013-07-15	368	256	112		2013-07-15	0	0	0		2013-07-15	0	0	0		2013-07-15	0	0	0		2013-07-15	58	0	58
2013-07-16	179	106	73		2013-07-16	187	120	67		2013-07-16	0	0	0		2013-07-16	66	66	0		2013-07-16	0	0	0		2013-07-16	392	264	128		2013-07-16	0	0	0		2013-07-16	0	0	0		2013-07-16	0	0	0		2013-07-16	0	0	0
2013-07-17	168	102	66		2013-07-17	244	158	86		2013-07-17	0	0	0		2013-07-17	123	66	57		2013-07-17	0	0	0		2013-07-17	390	295	95		2013-07-17	0	0	0		2013-07-17	121	63	58		2013-07-17	0	0	0		2013-07-17	0	0	0
2013-07-18	162	99	63		2013-07-18	187	104	83		2013-07-18	0	0	0		2013-07-18	128	68	60		2013-07-18	0	0	0		2013-07-18	393	262	131		2013-07-18	0	0	0		2013-07-18	61	61	0		2013-07-18	0	0	0		2013-07-18	58	0	58
2013-07-19	167	101	66		2013-07-19	198	125	73		2013-07-19	0	0	0		2013-07-19	123	63	60		2013-07-19	0	0	0		2013-07-19	517	366	151		2013-07-19	0	0	0		2013-07-19	0	0	0		2013-07-19	58	0	58		2013-07-19	121	61	60
2013-07-20	174	91	83		2013-07-20	175	106	69		2013-07-20	0	0	0		2013-07-20	126	66	60		2013-07-20	58	0	58		2013-07-20	377	239	138		2013-07-20	0	0	0		2013-07-20	0	0	0		2013-07-20	64	64	0		2013-07-20	58	0	58
2013-07-21	167	93	74		2013-07-21	167	91	76		2013-07-21	0	0	0		2013-07-21	139	82	57		2013-07-21	0	0	0		2013-07-21	381	271	110		2013-07-21	0	0	0		2013-07-21	0	0	0		2013-07-21	60	0	60		2013-07-21	57	0	57
2013-07-22	211	125	86		2013-07-22	193	123	70		2013-07-22	0	0	0		2013-07-22	82	82	0		2013-07-22	0	0	0		2013-07-22	577	425	152		2013-07-22	0	0	0		2013-07-22	58	0	58		2013-07-22	126	66	60		2013-07-22	0	0	0
2013-07-23	199	116	83		2013-07-23	193	127	66		2013-07-23	0	0	0		2013-07-23	99	99	0		2013-07-23	0	0	0		2013-07-23	1094	879	215		2013-07-23	0	0	0		2013-07-23	61	0	61		2013-07-23	61	61	0		2013-07-23	129	68	61
2013-07-24	186	108	78		2013-07-24	207	140	67		2013-07-24	0	0	0		2013-07-24	125	64	61		2013-07-24	0	0	0		2013-07-24	708	549	159		2013-07-24	0	0	0		2013-07-24	0	0	0		2013-07-24	63	63	0		2013-07-24	121	63	58
2013-07-25	186	120	66		2013-07-25	189	123	66		2013-07-25	0	0	0		2013-07-25	140	80	60		2013-07-25	0	0	0		2013-07-25	645	484	161		2013-07-25	0	0	0		2013-07-25	0	0	0		2013-07-25	121	63	58		2013-07-25	0	0	0
2013-07-26	176	93	83		2013-07-26	169	108	61		2013-07-26	0	0	0		2013-07-26	133	70	63		2013-07-26	0	0	0		2013-07-26	572	409	163		2013-07-26	0	0	0		2013-07-26	0	0	0		2013-07-26	63	63	0		2013-07-26	57	0	57
2013-07-27	178	91	87		2013-07-27	163	89	74		2013-07-27	0	0	0		2013-07-27	0	0	0		2013-07-27	0	0	0		2013-07-27	384	276	108		2013-07-27	0	0	0		2013-07-27	0	0	0		2013-07-27	0	0	0		2013-07-27	0	0	0
2013-07-28	158	85	73		2013-07-28	151	80	71		2013-07-28	0	0	0		2013-07-28	63	63	0		2013-07-28	0	0	0		2013-07-28	447	316	131		2013-07-28	0	0	0		2013-07-28	0	0	0		2013-07-28	0	0	0		2013-07-28	57	0	57
2013-07-29	177	104	73		2013-07-29	190	127	63		2013-07-29	0	0	0		2013-07-29	149	83	66		2013-07-29	0	0	0		2013-07-29	645	509	136		2013-07-29	0	0	0		2013-07-29	0	0	0		2013-07-29	0	0	0		2013-07-29	61	61	0
2013-07-30	184	101	83		2013-07-30	209	129	80		2013-07-30	0	0	0		2013-07-30	76	76	0		2013-07-30	0	0	0		2013-07-30	535	397	138		2013-07-30	0	0	0		2013-07-30	0	0	0		2013-07-30	61	61	0		2013-07-30	57	0	57
2013-07-31	207	129	78		2013-07-31	209	139	70		2013-07-31	0	0	0		2013-07-31	139	78	61		2013-07-31	0	0	0		2013-07-31	557	394	163		2013-07-31	0	0	0		2013-07-31	61	0	61		2013-07-31	0	0	0		2013-07-31	0	0	0
2013-08-01	219	133	86		2013-08-01	200	135	65		2013-08-01	0	0	0		2013-08-01	135	74	61		2013-08-01	0	0	0		2013-08-01	585	453	132		2013-08-01	0	0	0		2013-08-01	0	0	0		2013-08-01	0	0	0		2013-08-01	61	0	61
2013-08-02	173	97	76		2013-08-02	194	125	69		2013-08-02	0	0	0		2013-08-02	124	64	60		2013-08-02	61	61	0		2013-08-02	627	476	151		2013-08-02	0	0	0		2013-08-02	0	0	0		2013-08-02	0	0	0		2013-08-02	0	0	0
2013-08-03	154	80	74		2013-08-03	169	99	70		2013-08-03	0	0	0		2013-08-03	131	66	65		2013-08-03	0	0	0		2013-08-03	462	307	155		2013-08-03	0	0	0		2013-08-03	0	0	0		2013-08-03	0	0	0		2013-08-03	57	0	57
2013-08-04	186	95	91		2013-08-04	163	89	74		2013-08-04	0	0	0		2013-08-04	130	72	58		2013-08-04	0	0	0		2013-08-04	465	299	166		2013-08-04	0	0	0		2013-08-04	0	0	0		2013-08-04	0	0	0		2013-08-04	121	61	60
2013-08-05	159	83	76		2013-08-05	206	133	73		2013-08-05	0	0	0		2013-08-05	133	76	57		2013-08-05	0	0	0		2013-08-05	571	408	163		2013-08-05	0	0	0		2013-08-05	0	0	0		2013-08-05	0	0	0		2013-08-05	57	0	57
2013-08-06	163	85	78		2013-08-06	160	97	63		2013-08-06	0	0	0		2013-08-06	63	63	0		2013-08-06	0	0	0		2013-08-06	488	336	152		2013-08-06	0	0	0		2013-08-06	0	0	0		2013-08-06	126	61	65		2013-08-06	121	61	60
2013-08-07	190	108	82		2013-08-07	216	155	61		2013-08-07	0	0	0		2013-08-07	68	68	0		2013-08-07	0	0	0		2013-08-07	548	391	157		2013-08-07	0	0	0		2013-08-07	61	61	0		2013-08-07	0	0	0		2013-08-07	61	61	0
2013-08-08	235	140	95		2013-08-08	237	158	79		2013-08-08	0	0	0		2013-08-08	217	151	66		2013-08-08	0	0	0		2013-08-08	557	389	168		2013-08-08	0	0	0		2013-08-08	61	0	61		2013-08-08	57	0	57		2013-08-08	61	61	0
2013-08-09	172	106	66		2013-08-09	200	137	63		2013-08-09	0	0	0		2013-08-09	188	123	65		2013-08-09	0	0	0		2013-08-09	476	355	121		2013-08-09	0	0	0		2013-08-09	0	0	0		2013-08-09	66	66	0		2013-08-09	0	0	0
2013-08-10	206	114	92		2013-08-10	167	97	70		2013-08-10	0	0	0		2013-08-10	141	83	58		2013-08-10	0	0	0		2013-08-10	416	250	166		2013-08-10	0	0	0		2013-08-10	0	0	0		2013-08-10	118	61	57		2013-08-10	0	0	0
2013-08-11	193	110	83		2013-08-11	212	133	79		2013-08-11	0	0	0		2013-08-11	175	99	76		2013-08-11	0	0	0		2013-08-11	452	307	145		2013-08-11	0	0	0		2013-08-11	0	0	0		2013-08-11	0	0	0		2013-08-11	60	0	60
2013-08-12	218	140	78		2013-08-12	251	168	83		2013-08-12	0	0	0		2013-08-12	159	93	66		2013-08-12	0	0	0		2013-08-12	547	409	138		2013-08-12	0	0	0		2013-08-12	0	0	0		2013-08-12	68	68	0		2013-08-12	61	0	61
2013-08-13	203	121	82		2013-08-13	222	146	76		2013-08-13	0	0	0		2013-08-13	181	118	63		2013-08-13	57	0	57		2013-08-13	486	335	151		2013-08-13	0	0	0		2013-08-13	0	0	0		2013-08-13	121	64	57		2013-08-13	0	0	0
2013-08-14	228	154	74		2013-08-14	242	162	80		2013-08-14	0	0	0		2013-08-14	183	116	67		2013-08-14	0	0	0		2013-08-14	506	371	135		2013-08-14	0	0	0		2013-08-14	63	63	0		2013-08-14	0	0	0		2013-08-14	0	0	0
2013-08-15	214	127	87		2013-08-15	276	184	92		2013-08-15	0	0	0		2013-08-15	168	102	66		2013-08-15	57	0	57		2013-08-15	610	450	160		2013-08-15	0	0	0		2013-08-15	0	0	0		2013-08-15	0	0	0		2013-08-15	0	0	0
2013-08-16	200	118	82		2013-08-16	230	154	76		2013-08-16	0	0	0		2013-08-16	138	78	60		2013-08-16	0	0	0		2013-08-16	550	380	170		2013-08-16	0	0	0		2013-08-16	0	0	0		2013-08-16	0	0	0		2013-08-16	0	0	0
2013-08-17	204	99	105		2013-08-17	192	118	74		2013-08-17	0	0	0		2013-08-17	146	85	61		2013-08-17	0	0	0		2013-08-17	437	276	161		2013-08-17	0	0	0		2013-08-17	0	0	0		2013-08-17	0	0	0		2013-08-17	61	61	0
2013-08-18	187	104	83		2013-08-18	217	120	97		2013-08-18	0	0	0		2013-08-18	85	85	0		2013-08-18	0	0	0		2013-08-18	459	298	161		2013-08-18	0	0	0		2013-08-18	0	0	0		2013-08-18	63	63	0		2013-08-18	0	0	0
2013-08-19	210	127	83		2013-08-19	258	175	83		2013-08-19	0	0	0		2013-08-19	182	121	61		2013-08-19	0	0	0		2013-08-19	665	479	186		2013-08-19	0	0	0		2013-08-19	0	0	0		2013-08-19	0	0	0		2013-08-19	61	61	0
2013-08-20	198	114	84		2013-08-20	247	169	78		2013-08-20	0	0	0		2013-08-20	160	89	71		2013-08-20	0	0	0		2013-08-20	624	470	154		2013-08-20	0	0	0		2013-08-20	58	0	58		2013-08-20	0	0	0		2013-08-20	0	0	0
2013-08-21	174	104	70		2013-08-21	257	177	80		2013-08-21	0	0	0		2013-08-21	154	87	67		2013-08-21	0	0	0		2013-08-21	592	431	161		2013-08-21	0	0	0		2013-08-21	0	0	0		2013-08-21	119	61	58		2013-08-21	0	0	0
2013-08-22	186	110	76		2013-08-22	234	155	79		2013-08-22	0	0	0		2013-08-22	162	104	58		2013-08-22	0	0	0		2013-08-22	605	450	155		2013-08-22	0	0	0		2013-08-22	0	0	0		2013-08-22	0	0	0		2013-08-22	0	0	0
2013-08-23	203	114	89		2013-08-23	267	187	80		2013-08-23	0	0	0		2013-08-23	176	106	70		2013-08-23	0	0	0		2013-08-23	553	394	159		2013-08-23	0	0	0		2013-08-23	0	0	0		2013-08-23	61	61	0		2013-08-23	0	0	0
2013-08-24	173	87	86		2013-08-24	218	135	83		2013-08-24	0	0	0		2013-08-24	147	78	69		2013-08-24	0	0	0		2013-08-24	444	293	151		2013-08-24	0	0	0		2013-08-24	0	0	0		2013-08-24	0	0	0		2013-08-24	0	0	0
2013-08-25	181	89	92		2013-08-25	227	151	76		2013-08-25	0	0	0		2013-08-25	149	82	67		2013-08-25	0	0	0		2013-08-25	508	364	144		2013-08-25	0	0	0		2013-08-25	0	0	0		2013-08-25	61	61	0		2013-08-25	63	0	63
2013-08-26	206	123	83		2013-08-26	288	201	87		2013-08-26	0	0	0		2013-08-26	179	112	67		2013-08-26	0	0	0		2013-08-26	680	513	167		2013-08-26	0	0	0		2013-08-26	0	0	0		2013-08-26	66	66	0		2013-08-26	0	0	0
2013-08-27	193	104	89		2013-08-27	270	184	86		2013-08-27	0	0	0		2013-08-27	180	110	70		2013-08-27	0	0	0		2013-08-27	642	479	163		2013-08-27	0	0	0		2013-08-27	61	61	0		2013-08-27	122	64	58		2013-08-27	0	0	0
2013-08-28	171	104	67		2013-08-28	260	186	74		2013-08-28	0	0	0		2013-08-28	183	114	69		2013-08-28	0	0	0		2013-08-28	623	479	144		2013-08-28	0	0	0		2013-08-28	63	63	0		2013-08-28	124	63	61		2013-08-28	0	0	0
2013-08-29	198	116	82		2013-08-29	280	207	73		2013-08-29	0	0	0		2013-08-29	330	211	119		2013-08-29	0	0	0		2013-08-29	689	507	182		2013-08-29	0	0	0		2013-08-29	121	61	60		2013-08-29	63	63	0		2013-08-29	0	0	0
2013-08-30	261	162	99		2013-08-30	280	193	87		2013-08-30	0	0	0		2013-08-30	570	381	189		2013-08-30	0	0	0		2013-08-30	597	433	164		2013-08-30	0	0	0		2013-08-30	0	0	0		2013-08-30	123	63	60		2013-08-30	61	61	0
2013-08-31	182	108	74		2013-08-31	270	173	97		2013-08-31	0	0	0		2013-08-31	374	240	134		2013-08-31	0	0	0		2013-08-31	524	350	174		2013-08-31	0	0	0		2013-08-31	64	64	0		2013-08-31	124	64	60		2013-08-31	57	0	57
2013-09-01	222	140	82		2013-09-01	315	215	100		2013-09-01	0	0	0		2013-09-01	411	260	151		2013-09-01	0	0	0		2013-09-01	599	409	190		2013-09-01	0	0	0		2013-09-01	0	0	0		2013-09-01	0	0	0		2013-09-01	118	61	57
2013-09-02	243	159	84		2013-09-02	456	344	112		2013-09-02	0	0	0		2013-09-02	515	338	177		2013-09-02	0	0	0		2013-09-02	856	654	202		2013-09-02	0	0	0		2013-09-02	0	0	0		2013-09-02	0	0	0		2013-09-02	0	0	0
2013-09-03	253	151	102		2013-09-03	378	278	100		2013-09-03	0	0	0		2013-09-03	400	251	149		2013-09-03	0	0	0		2013-09-03	812	614	198		2013-09-03	0	0	0		2013-09-03	63	63	0		2013-09-03	66	66	0		2013-09-03	0	0	0
2013-09-04	237	154	83		2013-09-04	399	284	115		2013-09-04	0	0	0		2013-09-04	348	209	139		2013-09-04	60	0	60		2013-09-04	764	569	195		2013-09-04	0	0	0		2013-09-04	0	0	0		2013-09-04	74	74	0		2013-09-04	64	64	0
2013-09-05	261	165	96		2013-09-05	375	256	119		2013-09-05	0	0	0		2013-09-05	348	222	126		2013-09-05	0	0	0		2013-09-05	1230	903	327		2013-09-05	0	0	0		2013-09-05	0	0	0		2013-09-05	61	61	0		2013-09-05	0	0	0
2013-09-06	246	150	96		2013-09-06	418	305	113		2013-09-06	0	0	0		2013-09-06	390	260	130		2013-09-06	0	0	0		2013-09-06	1446	971	475		2013-09-06	0	0	0		2013-09-06	0	0	0		2013-09-06	63	63	0		2013-09-06	0	0	0
2013-09-07	260	155	105		2013-09-07	343	207	136		2013-09-07	0	0	0		2013-09-07	352	194	158		2013-09-07	0	0	0		2013-09-07	1277	893	384		2013-09-07	0	0	0		2013-09-07	0	0	0		2013-09-07	61	0	61		2013-09-07	0	0	0
2013-09-08	309	184	125		2013-09-08	491	307	184		2013-09-08	0	0	0		2013-09-08	438	290	148		2013-09-08	0	0	0		2013-09-08	27893	5374	22519		2013-09-08	0	0	0		2013-09-08	125	64	61		2013-09-08	124	63	61		2013-09-08	0	0	0
2013-09-09	359	233	126		2013-09-09	616	433	183		2013-09-09	0	0	0		2013-09-09	11243	938	10305		2013-09-09	0	0	0		2013-09-09	29413	1991	27422		2013-09-09	0	0	0		2013-09-09	0	0	0		2013-09-09	134	68	66		2013-09-09	0	0	0
2013-09-10	305	188	117		2013-09-10	807	631	176		2013-09-10	0	0	0		2013-09-10	1048	668	380		2013-09-10	118	61	57		2013-09-10	1523	914	609		2013-09-10	0	0	0		2013-09-10	0	0	0		2013-09-10	0	0	0		2013-09-10	64	64	0
2013-09-11	255	166	89		2013-09-11	786	599	187		2013-09-11	0	0	0		2013-09-11	787	482	305		2013-09-11	61	61	0		2013-09-11	1233	842	391		2013-09-11	0	0	0		2013-09-11	58	0	58		2013-09-11	61	61	0		2013-09-11	63	63	0
2013-09-12	289	176	113		2013-09-12	711	543	168		2013-09-12	0	0	0		2013-09-12	506	336	170		2013-09-12	61	61	0		2013-09-12	1050	782	268		2013-09-12	0	0	0		2013-09-12	124	64	60		2013-09-12	60	0	60		2013-09-12	64	64	0
2013-09-13	281	182	99		2013-09-13	718	529	189		2013-09-13	0	0	0		2013-09-13	405	271	134		2013-09-13	0	0	0		2013-09-13	834	588	246		2013-09-13	0	0	0		2013-09-13	0	0	0		2013-09-13	57	0	57		2013-09-13	0	0	0
2013-09-14	252	152	100		2013-09-14	458	278	180		2013-09-14	0	0	0		2013-09-14	313	190	123		2013-09-14	0	0	0		2013-09-14	644	388	256		2013-09-14	0	0	0		2013-09-14	0	0	0		2013-09-14	133	66	67		2013-09-14	0	0	0
2013-09-15	256	163	93		2013-09-15	604	433	171		2013-09-15	0	0	0		2013-09-15	301	183	118		2013-09-15	0	0	0		2013-09-15	655	454	201		2013-09-15	0	0	0		2013-09-15	0	0	0		2013-09-15	118	61	57		2013-09-15	0	0	0
2013-09-16	303	201	102		2013-09-16	9094	1269	7825		2013-09-16	0	0	0		2013-09-16	349	231	118		2013-09-16	61	61	0		2013-09-16	735	549	186		2013-09-16	0	0	0		2013-09-16	61	61	0		2013-09-16	124	66	58		2013-09-16	124	66	58
2013-09-17	347	245	102		2013-09-17	30011	4589	25422		2013-09-17	0	0	0		2013-09-17	375	250	125		2013-09-17	0	0	0		2013-09-17	767	569	198		2013-09-17	0	0	0		2013-09-17	57	0	57		2013-09-17	128	70	58		2013-09-17	122	61	61
2013-09-18	321	216	105		2013-09-18	11823	1460	10363		2013-09-18	0	0	0		2013-09-18	319	215	104		2013-09-18	0	0	0		2013-09-18	657	464	193		2013-09-18	0	0	0		2013-09-18	0	0	0		2013-09-18	66	66	0		2013-09-18	63	63	0
2013-09-19	268	158	110		2013-09-19	1531	933	598		2013-09-19	0	0	0		2013-09-19	218	116	102		2013-09-19	57	0	57		2013-09-19	470	293	177		2013-09-19	0	0	0		2013-09-19	61	61	0		2013-09-19	0	0	0		2013-09-19	58	0	58
2013-09-20	241	152	89		2013-09-20	1060	631	429		2013-09-20	0	0	0		2013-09-20	224	120	104		2013-09-20	0	0	0		2013-09-20	494	324	170		2013-09-20	0	0	0		2013-09-20	0	0	0		2013-09-20	124	64	60		2013-09-20	0	0	0
2013-09-21	323	184	139		2013-09-21	883	580	303		2013-09-21	0	0	0		2013-09-21	260	155	105		2013-09-21	0	0	0		2013-09-21	573	371	202		2013-09-21	0	0	0		2013-09-21	0	0	0		2013-09-21	67	0	67		2013-09-21	0	0	0
2013-09-22	434	309	125		2013-09-22	1153	868	285		2013-09-22	0	0	0		2013-09-22	285	188	97		2013-09-22	0	0	0		2013-09-22	678	521	157		2013-09-22	0	0	0		2013-09-22	61	61	0		2013-09-22	129	72	57		2013-09-22	64	64	0
2013-09-23	581	426	155		2013-09-23	1031	768	263		2013-09-23	0	0	0		2013-09-23	315	229	86		2013-09-23	0	0	0		2013-09-23	688	515	173		2013-09-23	0	0	0		2013-09-23	63	63	0		2013-09-23	68	68	0		2013-09-23	68	68	0
2013-09-24	504	381	123		2013-09-24	1025	740	285		2013-09-24	0	0	0		2013-09-24	297	213	84		2013-09-24	0	0	0		2013-09-24	747	546	201		2013-09-24	0	0	0		2013-09-24	0	0	0		2013-09-24	66	66	0		2013-09-24	127	66	61
2013-09-25	402	254	148		2013-09-25	740	544	196		2013-09-25	0	0	0		2013-09-25	511	341	170		2013-09-25	0	0	0		2013-09-25	683	519	164		2013-09-25	0	0	0		2013-09-25	120	63	57		2013-09-25	126	63	63		2013-09-25	118	61	57
2013-09-26	383	240	143		2013-09-26	649	479	170		2013-09-26	0	0	0		2013-09-26	463	335	128		2013-09-26	0	0	0		2013-09-26	656	482	174		2013-09-26	0	0	0		2013-09-26	0	0	0		2013-09-26	61	61	0		2013-09-26	0	0	0
2013-09-27	397	256	141		2013-09-27	600	442	158		2013-09-27	0	0	0		2013-09-27	369	250	119		2013-09-27	0	0	0		2013-09-27	716	473	243		2013-09-27	0	0	0		2013-09-27	118	61	57		2013-09-27	64	64	0		2013-09-27	66	66	0
2013-09-28	360	212	148		2013-09-28	432	271	161		2013-09-28	0	0	0		2013-09-28	271	182	89		2013-09-28	0	0	0		2013-09-28	529	333	196		2013-09-28	0	0	0		2013-09-28	60	0	60		2013-09-28	63	63	0		2013-09-28	0	0	0
2013-09-29	404	278	126		2013-09-29	569	399	170		2013-09-29	0	0	0		2013-09-29	316	216	100		2013-09-29	57	0	57		2013-09-29	635	471	164		2013-09-29	0	0	0		2013-09-29	63	63	0		2013-09-29	0	0	0		2013-09-29	0	0	0
2013-09-30	379	247	132		2013-09-30	484	335	149		2013-09-30	0	0	0		2013-09-30	231	148	83		2013-09-30	0	0	0		2013-09-30	800	611	189		2013-09-30	0	0	0		2013-09-30	0	0	0		2013-09-30	121	61	60		2013-09-30	0	0	0
2013-10-01	316	169	147		2013-10-01	350	215	135		2013-10-01	0	0	0		2013-10-01	181	85	96		2013-10-01	0	0	0		2013-10-01	469	302	167		2013-10-01	0	0	0		2013-10-01	119	61	58		2013-10-01	61	61	0		2013-10-01	66	0	66
2013-10-02	289	168	121		2013-10-02	298	176	122		2013-10-02	0	0	0		2013-10-02	194	110	84		2013-10-02	0	0	0		2013-10-02	413	254	159		2013-10-02	0	0	0		2013-10-02	61	0	61		2013-10-02	61	61	0		2013-10-02	0	0	0
2013-10-03	276	155	121		2013-10-03	288	163	125		2013-10-03	0	0	0		2013-10-03	196	114	82		2013-10-03	0	0	0		2013-10-03	489	315	174		2013-10-03	0	0	0		2013-10-03	0	0	0		2013-10-03	66	66	0		2013-10-03	0	0	0
2013-10-04	339	184	155		2013-10-04	310	187	123		2013-10-04	0	0	0		2013-10-04	195	99	96		2013-10-04	0	0	0		2013-10-04	484	304	180		2013-10-04	0	0	0		2013-10-04	0	0	0		2013-10-04	121	63	58		2013-10-04	61	0	61
2013-10-05	293	170	123		2013-10-05	279	183	96		2013-10-05	0	0	0		2013-10-05	181	99	82		2013-10-05	0	0	0		2013-10-05	510	327	183		2013-10-05	0	0	0		2013-10-05	0	0	0		2013-10-05	64	64	0		2013-10-05	0	0	0
2013-10-06	360	209	151		2013-10-06	320	194	126		2013-10-06	0	0	0		2013-10-06	188	101	87		2013-10-06	0	0	0		2013-10-06	557	383	174		2013-10-06	0	0	0		2013-10-06	0	0	0		2013-10-06	63	63	0		2013-10-06	0	0	0
2013-10-07	348	222	126		2013-10-07	386	247	139		2013-10-07	0	0	0		2013-10-07	228	154	74		2013-10-07	0	0	0		2013-10-07	666	490	176		2013-10-07	0	0	0		2013-10-07	0	0	0		2013-10-07	0	0	0		2013-10-07	63	63	0
2013-10-08	478	313	165		2013-10-08	604	468	136		2013-10-08	0	0	0		2013-10-08	316	229	87		2013-10-08	0	0	0		2013-10-08	1113	853	260		2013-10-08	0	0	0		2013-10-08	0	0	0		2013-10-08	64	64	0		2013-10-08	68	68	0
2013-10-09	520	346	174		2013-10-09	703	537	166		2013-10-09	0	0	0		2013-10-09	287	195	92		2013-10-09	0	0	0		2013-10-09	1307	931	376		2013-10-09	0	0	0		2013-10-09	57	0	57		2013-10-09	123	66	57		2013-10-09	127	70	57
2013-10-10	687	498	189		2013-10-10	1060	845	215		2013-10-10	0	0	0		2013-10-10	1058	847	211		2013-10-10	0	0	0		2013-10-10	1559	1069	490		2013-10-10	0	0	0		2013-10-10	57	0	57		2013-10-10	128	68	60		2013-10-10	0	0	0
2013-10-11	632	468	164		2013-10-11	1452	1045	407		2013-10-11	0	0	0		2013-10-11	374	288	86		2013-10-11	0	0	0		2013-10-11	1559	1160	399		2013-10-11	0	0	0		2013-10-11	124	64	60		2013-10-11	63	63	0		2013-10-11	61	61	0
2013-10-12	890	681	209		2013-10-12	804	602	202		2013-10-12	0	0	0		2013-10-12	278	198	80		2013-10-12	0	0	0		2013-10-12	1147	888	259		2013-10-12	0	0	0		2013-10-12	63	63	0		2013-10-12	123	66	57		2013-10-12	57	0	57
2013-10-13	562	324	238		2013-10-13	578	397	181		2013-10-13	0	0	0		2013-10-13	244	152	92		2013-10-13	0	0	0		2013-10-13	927	656	271		2013-10-13	0	0	0		2013-10-13	123	63	60		2013-10-13	61	61	0		2013-10-13	57	0	57
2013-10-14	1394	950	444		2013-10-14	723	544	179		2013-10-14	0	0	0		2013-10-14	299	208	91		2013-10-14	0	0	0		2013-10-14	1278	948	330		2013-10-14	0	0	0		2013-10-14	123	66	57		2013-10-14	135	74	61		2013-10-14	0	0	0
2013-10-15	3252	2323	929		2013-10-15	931	744	187		2013-10-15	0	0	0		2013-10-15	287	200	87		2013-10-15	0	0	0		2013-10-15	1331	938	393		2013-10-15	0	0	0		2013-10-15	122	61	61		2013-10-15	136	70	66		2013-10-15	63	63	0
2013-10-16	1521	982	539		2013-10-16	709	535	174		2013-10-16	0	0	0		2013-10-16	268	190	78		2013-10-16	0	0	0		2013-10-16	1504	1018	486		2013-10-16	0	0	0		2013-10-16	121	63	58		2013-10-16	129	64	65		2013-10-16	0	0	0
2013-10-17	1360	917	443		2013-10-17	674	507	167		2013-10-17	0	0	0		2013-10-17	282	190	92		2013-10-17	0	0	0		2013-10-17	2200	1526	674		2013-10-17	0	0	0		2013-10-17	63	63	0		2013-10-17	121	64	57		2013-10-17	121	61	60
2013-10-18	1208	859	349		2013-10-18	628	454	174		2013-10-18	0	0	0		2013-10-18	238	158	80		2013-10-18	0	0	0		2013-10-18	2648	1777	871		2013-10-18	0	0	0		2013-10-18	0	0	0		2013-10-18	128	68	60		2013-10-18	0	0	0
2013-10-19	1003	633	370		2013-10-19	490	316	174		2013-10-19	0	0	0		2013-10-19	267	150	117		2013-10-19	0	0	0		2013-10-19	3905	2219	1686		2013-10-19	0	0	0		2013-10-19	0	0	0		2013-10-19	129	66	63		2013-10-19	63	63	0
2013-10-20	1389	878	511		2013-10-20	1234	850	384		2013-10-20	0	0	0		2013-10-20	318	197	121		2013-10-20	61	61	0		2013-10-20	18328	5873	12455		2013-10-20	0	0	0		2013-10-20	142	76	66		2013-10-20	148	74	74		2013-10-20	63	63	0
2013-10-21	1644	1066	578		2013-10-21	9796	2866	6930		2013-10-21	0	0	0		2013-10-21	417	295	122		2013-10-21	63	0	63		2013-10-21	18581	6814	11767		2013-10-21	0	0	0		2013-10-21	139	74	65		2013-10-21	162	91	71		2013-10-21	131	70	61
2013-10-22	1429	950	479		2013-10-22	9204	956	8248		2013-10-22	0	0	0		2013-10-22	316	204	112		2013-10-22	61	61	0		2013-10-22	3735	2283	1452		2013-10-22	0	0	0		2013-10-22	134	68	66		2013-10-22	139	72	67		2013-10-22	120	63	57
2013-10-23	1287	885	402		2013-10-23	1285	619	666		2013-10-23	0	0	0		2013-10-23	282	193	89		2013-10-23	0	0	0		2013-10-23	1875	1049	826		2013-10-23	0	0	0		2013-10-23	0	0	0		2013-10-23	137	76	61		2013-10-23	72	72	0
2013-10-24	1240	871	369		2013-10-24	1080	509	571		2013-10-24	0	0	0		2013-10-24	226	139	87		2013-10-24	0	0	0		2013-10-24	1878	1240	638		2013-10-24	0	0	0		2013-10-24	60	0	60		2013-10-24	147	87	60		2013-10-24	61	61	0
2013-10-25	1162	853	309		2013-10-25	960	378	582		2013-10-25	0	0	0		2013-10-25	252	173	79		2013-10-25	0	0	0		2013-10-25	1341	919	422		2013-10-25	0	0	0		2013-10-25	63	63	0		2013-10-25	132	63	69		2013-10-25	0	0	0
2013-10-26	856	571	285		2013-10-26	763	216	547		2013-10-26	0	0	0		2013-10-26	203	116	87		2013-10-26	0	0	0		2013-10-26	999	644	355		2013-10-26	0	0	0		2013-10-26	122	61	61		2013-10-26	63	63	0		2013-10-26	0	0	0
2013-10-27	871	600	271		2013-10-27	750	250	500		2013-10-27	0	0	0		2013-10-27	216	116	100		2013-10-27	0	0	0		2013-10-27	877	592	285		2013-10-27	0	0	0		2013-10-27	57	0	57		2013-10-27	120	63	57		2013-10-27	61	61	0
2013-10-28	1225	867	358		2013-10-28	888	349	539		2013-10-28	0	0	0		2013-10-28	252	165	87		2013-10-28	0	0	0		2013-10-28	880	658	222		2013-10-28	0	0	0		2013-10-28	0	0	0		2013-10-28	70	70	0		2013-10-28	120	63	57
2013-10-29	1210	859	351		2013-10-29	844	319	525		2013-10-29	0	0	0		2013-10-29	211	133	78		2013-10-29	0	0	0		2013-10-29	713	510	203		2013-10-29	0	0	0		2013-10-29	68	68	0		2013-10-29	123	66	57		2013-10-29	119	61	58
2013-10-30	1157	819	338		2013-10-30	773	274	499		2013-10-30	0	0	0		2013-10-30	222	146	76		2013-10-30	0	0	0		2013-10-30	664	471	193		2013-10-30	0	0	0		2013-10-30	61	61	0		2013-10-30	0	0	0		2013-10-30	63	63	0
2013-10-31	1126	757	369		2013-10-31	847	319	528		2013-10-31	0	0	0		2013-10-31	249	166	83		2013-10-31	0	0	0		2013-10-31	568	388	180		2013-10-31	0	0	0		2013-10-31	63	63	0		2013-10-31	70	70	0		2013-10-31	0	0	0
2013-11-01	978	690	288		2013-11-01	843	321	522		2013-11-01	0	0	0		2013-11-01	220	137	83		2013-11-01	0	0	0		2013-11-01	522	355	167		2013-11-01	0	0	0		2013-11-01	61	0	61		2013-11-01	125	64	61		2013-11-01	0	0	0
2013-11-02	718	450	268		2013-11-02	739	218	521		2013-11-02	0	0	0		2013-11-02	213	121	92		2013-11-02	0	0	0		2013-11-02	460	293	167		2013-11-02	0	0	0		2013-11-02	127	66	61		2013-11-02	57	0	57		2013-11-02	63	63	0
2013-11-03	974	630	344		2013-11-03	751	319	432		2013-11-03	0	0	0		2013-11-03	218	125	93		2013-11-03	57	0	57		2013-11-03	411	253	158		2013-11-03	0	0	0		2013-11-03	0	0	0		2013-11-03	124	63	61		2013-11-03	121	63	58
2013-11-04	1238	858	380		2013-11-04	667	481	186		2013-11-04	0	0	0		2013-11-04	262	182	80		2013-11-04	0	0	0		2013-11-04	521	350	171		2013-11-04	0	0	0		2013-11-04	140	80	60		2013-11-04	141	72	69		2013-11-04	61	0	61
2013-11-05	1168	855	313		2013-11-05	632	448	184		2013-11-05	0	0	0		2013-11-05	268	175	93		2013-11-05	0	0	0		2013-11-05	833	594	239		2013-11-05	0	0	0		2013-11-05	131	66	65		2013-11-05	133	64	69		2013-11-05	61	61	0
2013-11-06	1134	810	324		2013-11-06	568	402	166		2013-11-06	0	0	0		2013-11-06	243	169	74		2013-11-06	0	0	0		2013-11-06	534	374	160		2013-11-06	0	0	0		2013-11-06	68	68	0		2013-11-06	123	66	57		2013-11-06	63	0	63
2013-11-07	1034	726	308		2013-11-07	502	347	155		2013-11-07	0	0	0		2013-11-07	247	161	86		2013-11-07	0	0	0		2013-11-07	387	240	147		2013-11-07	0	0	0		2013-11-07	125	64	61		2013-11-07	72	72	0		2013-11-07	68	68	0
2013-11-08	914	594	320		2013-11-08	495	340	155		2013-11-08	0	0	0		2013-11-08	233	150	83		2013-11-08	0	0	0		2013-11-08	297	193	104		2013-11-08	0	0	0		2013-11-08	63	63	0		2013-11-08	119	61	58		2013-11-08	61	61	0
2013-11-09	696	457	239		2013-11-09	402	242	160		2013-11-09	0	0	0		2013-11-09	197	108	89		2013-11-09	0	0	0		2013-11-09	270	161	109		2013-11-09	0	0	0		2013-11-09	63	63	0		2013-11-09	63	0	63		2013-11-09	57	0	57
2013-11-10	723	464	259		2013-11-10	424	279	145		2013-11-10	0	0	0		2013-11-10	189	110	79		2013-11-10	0	0	0		2013-11-10	270	168	102		2013-11-10	0	0	0		2013-11-10	61	0	61		2013-11-10	123	66	57		2013-11-10	61	61	0
2013-11-11	874	656	218		2013-11-11	515	372	143		2013-11-11	0	0	0		2013-11-11	218	135	83		2013-11-11	0	0	0		2013-11-11	295	191	104		2013-11-11	0	0	0		2013-11-11	0	0	0		2013-11-11	126	66	60		2013-11-11	61	61	0
2013-11-12	868	605	263		2013-11-12	575	431	144		2013-11-12	0	0	0		2013-11-12	235	148	87		2013-11-12	0	0	0		2013-11-12	275	184	91		2013-11-12	0	0	0		2013-11-12	125	68	57		2013-11-12	123	63	60		2013-11-12	66	66	0
2013-11-13	877	614	263		2013-11-13	566	408	158		2013-11-13	0	0	0		2013-11-13	231	152	79		2013-11-13	0	0	0		2013-11-13	338	194	144		2013-11-13	0	0	0		2013-11-13	61	61	0		2013-11-13	72	72	0		2013-11-13	61	0	61
2013-11-14	997	696	301		2013-11-14	471	358	113		2013-11-14	0	0	0		2013-11-14	215	139	76		2013-11-14	0	0	0		2013-11-14	297	197	100		2013-11-14	0	0	0		2013-11-14	0	0	0		2013-11-14	64	64	0		2013-11-14	0	0	0
2013-11-15	976	689	287		2013-11-15	419	287	132		2013-11-15	0	0	0		2013-11-15	235	144	91		2013-11-15	0	0	0		2013-11-15	279	177	102		2013-11-15	0	0	0		2013-11-15	121	64	57		2013-11-15	127	70	57		2013-11-15	64	64	0
2013-11-16	731	450	281		2013-11-16	384	219	165		2013-11-16	0	0	0		2013-11-16	163	93	70		2013-11-16	0	0	0		2013-11-16	270	155	115		2013-11-16	0	0	0		2013-11-16	124	61	63		2013-11-16	58	0	58		2013-11-16	0	0	0
2013-11-17	721	439	282		2013-11-17	429	271	158		2013-11-17	0	0	0		2013-11-17	197	114	83		2013-11-17	0	0	0		2013-11-17	271	146	125		2013-11-17	0	0	0		2013-11-17	136	76	60		2013-11-17	61	0	61		2013-11-17	57	0	57
2013-11-18	923	639	284		2013-11-18	662	492	170		2013-11-18	0	0	0		2013-11-18	258	176	82		2013-11-18	0	0	0		2013-11-18	261	152	109		2013-11-18	0	0	0		2013-11-18	152	91	61		2013-11-18	128	68	60		2013-11-18	57	0	57
2013-11-19	879	599	280		2013-11-19	637	457	180		2013-11-19	0	0	0		2013-11-19	238	155	83		2013-11-19	0	0	0		2013-11-19	254	154	100		2013-11-19	0	0	0		2013-11-19	136	76	60		2013-11-19	125	64	61		2013-11-19	61	61	0
2013-11-20	1053	737	316		2013-11-20	714	544	170		2013-11-20	0	0	0		2013-11-20	267	168	99		2013-11-20	0	0	0		2013-11-20	261	165	96		2013-11-20	0	0	0		2013-11-20	147	89	58		2013-11-20	72	72	0		2013-11-20	61	61	0
2013-11-21	932	633	299		2013-11-21	768	575	193		2013-11-21	0	0	0		2013-11-21	262	175	87		2013-11-21	0	0	0		2013-11-21	420	177	243		2013-11-21	0	0	0		2013-11-21	68	68	0		2013-11-21	132	66	66		2013-11-21	0	0	0
2013-11-22	913	625	288		2013-11-22	882	647	235		2013-11-22	0	0	0		2013-11-22	256	157	99		2013-11-22	0	0	0		2013-11-22	325	177	148		2013-11-22	0	0	0		2013-11-22	132	74	58		2013-11-22	131	64	67		2013-11-22	61	61	0
2013-11-23	779	459	320		2013-11-23	730	431	299		2013-11-23	0	0	0		2013-11-23	346	188	158		2013-11-23	0	0	0		2013-11-23	289	161	128		2013-11-23	0	0	0		2013-11-23	135	70	65		2013-11-23	139	72	67		2013-11-23	66	66	0
2013-11-24	796	496	300		2013-11-24	991	671	320		2013-11-24	0	0	0		2013-11-24	341	186	155		2013-11-24	0	0	0		2013-11-24	245	146	99		2013-11-24	0	0	0		2013-11-24	129	66	63		2013-11-24	63	63	0		2013-11-24	61	61	0
2013-11-25	1007	726	281		2013-11-25	1961	1521	440		2013-11-25	0	0	0		2013-11-25	417	279	138		2013-11-25	0	0	0		2013-11-25	295	176	119		2013-11-25	0	0	0		2013-11-25	147	78	69		2013-11-25	123	66	57		2013-11-25	121	61	60
2013-11-26	966	681	285		2013-11-26	3295	1483	1812		2013-11-26	0	0	0		2013-11-26	341	236	105		2013-11-26	0	0	0		2013-11-26	269	173	96		2013-11-26	0	0	0		2013-11-26	68	68	0		2013-11-26	118	61	57		2013-11-26	63	63	0
2013-11-27	993	712	281		2013-11-27	1772	1190	582		2013-11-27	0	0	0		2013-11-27	362	240	122		2013-11-27	0	0	0		2013-11-27	234	163	71		2013-11-27	0	0	0		2013-11-27	124	66	58		2013-11-27	122	64	58		2013-11-27	0	0	0
2013-11-28	946	661	285		2013-11-28	1599	1088	511		2013-11-28	0	0	0		2013-11-28	468	323	145		2013-11-28	0	0	0		2013-11-28	264	168	96		2013-11-28	0	0	0		2013-11-28	143	74	69		2013-11-28	61	61	0		2013-11-28	64	64	0
2013-11-29	821	575	246		2013-11-29	2268	1457	811		2013-11-29	0	0	0		2013-11-29	537	399	138		2013-11-29	0	0	0		2013-11-29	237	157	80		2013-11-29	0	0	0		2013-11-29	129	66	63		2013-11-29	127	64	63		2013-11-29	57	0	57
2013-11-30	650	400	250		2013-11-30	3190	1813	1377		2013-11-30	0	0	0		2013-11-30	427	257	170		2013-11-30	0	0	0		2013-11-30	239	150	89		2013-11-30	0	0	0		2013-11-30	124	66	58		2013-11-30	125	68	57		2013-11-30	122	64	58
2013-12-01	875	468	407		2013-12-01	8389	3766	4623		2013-12-01	0	0	0		2013-12-01	467	270	197		2013-12-01	61	0	61		2013-12-01	341	176	165		2013-12-01	0	0	0		2013-12-01	161	91	70		2013-12-01	141	72	69		2013-12-01	135	64	71
2013-12-02	1116	761	355		2013-12-02	3872	2755	1117		2013-12-02	0	0	0		2013-12-02	907	676	231		2013-12-02	0	0	0		2013-12-02	333	216	117		2013-12-02	0	0	0		2013-12-02	142	76	66		2013-12-02	154	93	61		2013-12-02	124	61	63
2013-12-03	977	639	338		2013-12-03	2979	2095	884		2013-12-03	0	0	0		2013-12-03	828	600	228		2013-12-03	0	0	0		2013-12-03	287	194	93		2013-12-03	0	0	0		2013-12-03	139	78	61		2013-12-03	154	80	74		2013-12-03	70	70	0
2013-12-04	889	594	295		2013-12-04	1483	1024	459		2013-12-04	0	0	0		2013-12-04	1244	864	380		2013-12-04	0	0	0		2013-12-04	259	159	100		2013-12-04	0	0	0		2013-12-04	139	82	57		2013-12-04	137	74	63		2013-12-04	121	63	58
2013-12-05	823	529	294		2013-12-05	1248	914	334		2013-12-05	0	0	0		2013-12-05	1614	964	650		2013-12-05	0	0	0		2013-12-05	266	157	109		2013-12-05	0	0	0		2013-12-05	149	83	66		2013-12-05	123	66	57		2013-12-05	64	64	0
2013-12-06	746	485	261		2013-12-06	1143	876	267		2013-12-06	0	0	0		2013-12-06	2214	1340	874		2013-12-06	0	0	0		2013-12-06	228	144	84		2013-12-06	0	0	0		2013-12-06	140	80	60		2013-12-06	149	91	58		2013-12-06	70	70	0
2013-12-07	631	403	228		2013-12-07	731	523	208		2013-12-07	0	0	0		2013-12-07	3888	1955	1933		2013-12-07	0	0	0		2013-12-07	199	112	87		2013-12-07	0	0	0		2013-12-07	121	63	58		2013-12-07	136	78	58		2013-12-07	61	61	0
2013-12-08	724	425	299		2013-12-08	698	473	225		2013-12-08	0	0	0		2013-12-08	8801	3716	5085		2013-12-08	121	61	60		2013-12-08	258	133	125		2013-12-08	0	0	0		2013-12-08	139	70	69		2013-12-08	129	64	65		2013-12-08	0	0	0
2013-12-09	969	667	302		2013-12-09	1131	870	261		2013-12-09	0	0	0		2013-12-09	2766	1812	954		2013-12-09	0	0	0		2013-12-09	275	183	92		2013-12-09	0	0	0		2013-12-09	133	68	65		2013-12-09	143	78	65		2013-12-09	121	63	58
2013-12-10	850	555	295		2013-12-10	813	639	174		2013-12-10	0	0	0		2013-12-10	1311	843	468		2013-12-10	0	0	0		2013-12-10	265	176	89		2013-12-10	0	0	0		2013-12-10	121	63	58		2013-12-10	126	66	60		2013-12-10	121	64	57
2013-12-11	1040	713	327		2013-12-11	622	471	151		2013-12-11	0	0	0		2013-12-11	1200	855	345		2013-12-11	0	0	0		2013-12-11	240	161	79		2013-12-11	0	0	0		2013-12-11	128	68	60		2013-12-11	135	72	63		2013-12-11	61	61	0
2013-12-12	1135	789	346		2013-12-12	452	313	139		2013-12-12	0	0	0		2013-12-12	800	566	234		2013-12-12	0	0	0		2013-12-12	189	123	66		2013-12-12	0	0	0		2013-12-12	136	70	66		2013-12-12	64	64	0		2013-12-12	63	63	0
2013-12-13	981	640	341		2013-12-13	423	304	119		2013-12-13	0	0	0		2013-12-13	582	381	201		2013-12-13	0	0	0		2013-12-13	178	112	66		2013-12-13	0	0	0		2013-12-13	135	66	69		2013-12-13	127	70	57		2013-12-13	61	61	0
2013-12-14	967	499	468		2013-12-14	305	187	118		2013-12-14	0	0	0		2013-12-14	461	259	202		2013-12-14	0	0	0		2013-12-14	182	95	87		2013-12-14	0	0	0		2013-12-14	228	102	126		2013-12-14	61	61	0		2013-12-14	0	0	0
2013-12-15	859	504	355		2013-12-15	352	213	139		2013-12-15	0	0	0		2013-12-15	581	296	285		2013-12-15	0	0	0		2013-12-15	216	114	102		2013-12-15	0	0	0		2013-12-15	131	61	70		2013-12-15	136	70	66		2013-12-15	0	0	0
2013-12-16	1053	723	330		2013-12-16	386	271	115		2013-12-16	0	0	0		2013-12-16	396	265	131		2013-12-16	0	0	0		2013-12-16	237	158	79		2013-12-16	0	0	0		2013-12-16	127	64	63		2013-12-16	145	82	63		2013-12-16	125	64	61
2013-12-17	1099	687	412		2013-12-17	325	229	96		2013-12-17	0	0	0		2013-12-17	285	183	102		2013-12-17	0	0	0		2013-12-17	220	142	78		2013-12-17	0	0	0		2013-12-17	127	66	61		2013-12-17	156	78	78		2013-12-17	61	61	0
2013-12-18	962	625	337		2013-12-18	450	327	123		2013-12-18	0	0	0		2013-12-18	236	154	82		2013-12-18	0	0	0		2013-12-18	212	142	70		2013-12-18	0	0	0		2013-12-18	121	63	58		2013-12-18	129	68	61		2013-12-18	154	93	61
2013-12-19	1107	766	341		2013-12-19	361	256	105		2013-12-19	0	0	0		2013-12-19	213	137	76		2013-12-19	0	0	0		2013-12-19	209	135	74		2013-12-19	0	0	0		2013-12-19	121	64	57		2013-12-19	130	64	66		2013-12-19	144	78	66
2013-12-20	1015	628	387		2013-12-20	298	207	91		2013-12-20	0	0	0		2013-12-20	214	140	74		2013-12-20	0	0	0		2013-12-20	168	99	69		2013-12-20	0	0	0		2013-12-20	0	0	0		2013-12-20	121	63	58		2013-12-20	131	70	61
2013-12-21	909	547	362		2013-12-21	240	158	82		2013-12-21	0	0	0		2013-12-21	176	97	79		2013-12-21	0	0	0		2013-12-21	165	85	80		2013-12-21	0	0	0		2013-12-21	0	0	0		2013-12-21	127	64	63		2013-12-21	128	63	65
2013-12-22	911	496	415		2013-12-22	281	182	99		2013-12-22	0	0	0		2013-12-22	174	85	89		2013-12-22	0	0	0		2013-12-22	182	99	83		2013-12-22	0	0	0		2013-12-22	58	0	58		2013-12-22	57	0	57		2013-12-22	129	68	61
2013-12-23	1270	864	406		2013-12-23	295	208	87		2013-12-23	0	0	0		2013-12-23	213	144	69		2013-12-23	61	61	0		2013-12-23	209	120	89		2013-12-23	0	0	0		2013-12-23	61	61	0		2013-12-23	122	64	58		2013-12-23	121	63	58
2013-12-24	1255	822	433		2013-12-24	273	182	91		2013-12-24	0	0	0		2013-12-24	178	102	76		2013-12-24	0	0	0		2013-12-24	176	97	79		2013-12-24	0	0	0		2013-12-24	0	0	0		2013-12-24	130	72	58		2013-12-24	134	74	60
2013-12-25	1345	879	466		2013-12-25	285	188	97		2013-12-25	0	0	0		2013-12-25	190	120	70		2013-12-25	0	0	0		2013-12-25	188	125	63		2013-12-25	0	0	0		2013-12-25	0	0	0		2013-12-25	72	72	0		2013-12-25	124	66	58
2013-12-26	1529	947	582		2013-12-26	319	226	93		2013-12-26	0	0	0		2013-12-26	176	106	70		2013-12-26	0	0	0		2013-12-26	200	120	80		2013-12-26	0	0	0		2013-12-26	65	0	65		2013-12-26	128	63	65		2013-12-26	63	63	0
2013-12-27	1925	1160	765		2013-12-27	340	228	112		2013-12-27	0	0	0		2013-12-27	170	104	66		2013-12-27	58	0	58		2013-12-27	180	110	70		2013-12-27	0	0	0		2013-12-27	61	61	0		2013-12-27	76	76	0		2013-12-27	63	63	0
2013-12-28	1660	911	749		2013-12-28	404	222	182		2013-12-28	0	0	0		2013-12-28	161	95	66		2013-12-28	0	0	0		2013-12-28	160	91	69		2013-12-28	0	0	0		2013-12-28	60	0	60		2013-12-28	124	66	58		2013-12-28	64	64	0
2013-12-29	1649	908	741		2013-12-29	296	170	126		2013-12-29	0	0	0		2013-12-29	181	102	79		2013-12-29	61	0	61		2013-12-29	167	87	80		2013-12-29	0	0	0		2013-12-29	0	0	0		2013-12-29	129	68	61		2013-12-29	0	0	0
2013-12-30	2229	1358	871		2013-12-30	290	197	93		2013-12-30	0	0	0		2013-12-30	190	112	78		2013-12-30	0	0	0		2013-12-30	177	110	67		2013-12-30	0	0	0		2013-12-30	66	0	66		2013-12-30	127	66	61		2013-12-30	61	0	61
2013-12-31	2697	1749	948		2013-12-31	353	240	113		2013-12-31	0	0	0		2013-12-31	226	121	105		2013-12-31	0	0	0		2013-12-31	181	102	79		2013-12-31	0	0	0		2013-12-31	128	61	67		2013-12-31	146	76	70		2013-12-31	64	64	0
2014-01-01	4758	2178	2580		2014-01-01	410	253	157		2014-01-01	0	0	0		2014-01-01	239	104	135		2014-01-01	58	0	58		2014-01-01	189	97	92		2014-01-01	0	0	0		2014-01-01	129	63	66		2014-01-01	129	64	65		2014-01-01	130	72	58
2014-01-02	13684	7101	6583		2014-01-02	473	343	130		2014-01-02	0	0	0		2014-01-02	253	135	118		2014-01-02	0	0	0		2014-01-02	311	193	118		2014-01-02	0	0	0		2014-01-02	122	64	58		2014-01-02	166	99	67		2014-01-02	122	61	61
2014-01-03	2944	1643	1301		2014-01-03	714	513	201		2014-01-03	0	0	0		2014-01-03	195	121	74		2014-01-03	0	0	0		2014-01-03	295	173	122		2014-01-03	0	0	0		2014-01-03	121	61	60		2014-01-03	155	85	70		2014-01-03	130	72	58
2014-01-04	1896	1028	868		2014-01-04	334	216	118		2014-01-04	0	0	0		2014-01-04	171	91	80		2014-01-04	0	0	0		2014-01-04	222	144	78		2014-01-04	0	0	0		2014-01-04	60	0	60		2014-01-04	147	80	67		2014-01-04	126	68	58
2014-01-05	1610	872	738		2014-01-05	271	163	108		2014-01-05	0	0	0		2014-01-05	185	106	79		2014-01-05	0	0	0		2014-01-05	244	129	115		2014-01-05	0	0	0		2014-01-05	57	0	57		2014-01-05	149	80	69		2014-01-05	118	61	57
2014-01-06	1649	933	716		2014-01-06	333	233	100		2014-01-06	0	0	0		2014-01-06	279	179	100		2014-01-06	0	0	0		2014-01-06	298	188	110		2014-01-06	0	0	0		2014-01-06	131	70	61		2014-01-06	173	104	69		2014-01-06	129	72	57
2014-01-07	1061	747	314		2014-01-07	228	154	74		2014-01-07	0	0	0		2014-01-07	265	169	96		2014-01-07	61	61	0		2014-01-07	231	155	76		2014-01-07	0	0	0		2014-01-07	129	64	65		2014-01-07	136	70	66		2014-01-07	130	70	60
2014-01-08	882	611	271		2014-01-08	231	135	96		2014-01-08	0	0	0		2014-01-08	202	120	82		2014-01-08	0	0	0		2014-01-08	249	163	86		2014-01-08	0	0	0		2014-01-08	118	61	57		2014-01-08	176	106	70		2014-01-08	68	68	0
2014-01-09	818	600	218		2014-01-09	225	151	74		2014-01-09	0	0	0		2014-01-09	171	104	67		2014-01-09	0	0	0		2014-01-09	222	146	76		2014-01-09	0	0	0		2014-01-09	61	0	61		2014-01-09	147	87	60		2014-01-09	157	78	79
2014-01-10	746	540	206		2014-01-10	209	139	70		2014-01-10	0	0	0		2014-01-10	153	83	70		2014-01-10	0	0	0		2014-01-10	205	125	80		2014-01-10	0	0	0		2014-01-10	0	0	0		2014-01-10	150	74	76		2014-01-10	129	68	61
2014-01-11	631	414	217		2014-01-11	169	99	70		2014-01-11	0	0	0		2014-01-11	152	91	61		2014-01-11	0	0	0		2014-01-11	185	106	79		2014-01-11	0	0	0		2014-01-11	60	0	60		2014-01-11	136	76	60		2014-01-11	60	0	60
2014-01-12	430	251	179		2014-01-12	190	112	78		2014-01-12	0	0	0		2014-01-12	150	85	65		2014-01-12	0	0	0		2014-01-12	171	93	78		2014-01-12	0	0	0		2014-01-12	0	0	0		2014-01-12	130	61	69		2014-01-12	119	61	58
2014-01-13	578	408	170		2014-01-13	203	129	74		2014-01-13	0	0	0		2014-01-13	157	91	66		2014-01-13	0	0	0		2014-01-13	233	154	79		2014-01-13	0	0	0		2014-01-13	0	0	0		2014-01-13	171	95	76		2014-01-13	136	76	60
2014-01-14	560	395	165		2014-01-14	193	123	70		2014-01-14	0	0	0		2014-01-14	133	70	63		2014-01-14	0	0	0		2014-01-14	187	114	73		2014-01-14	0	0	0		2014-01-14	125	64	61		2014-01-14	141	74	67		2014-01-14	126	66	60
2014-01-15	433	299	134		2014-01-15	225	155	70		2014-01-15	0	0	0		2014-01-15	137	76	61		2014-01-15	0	0	0		2014-01-15	189	120	69		2014-01-15	0	0	0		2014-01-15	121	64	57		2014-01-15	154	93	61		2014-01-15	126	68	58
2014-01-16	378	248	130		2014-01-16	234	161	73		2014-01-16	0	0	0		2014-01-16	143	80	63		2014-01-16	0	0	0		2014-01-16	181	108	73		2014-01-16	0	0	0		2014-01-16	118	61	57		2014-01-16	139	72	67		2014-01-16	66	0	66
2014-01-17	323	202	121		2014-01-17	181	114	67		2014-01-17	0	0	0		2014-01-17	128	68	60		2014-01-17	57	0	57		2014-01-17	177	112	65		2014-01-17	0	0	0		2014-01-17	61	61	0		2014-01-17	140	74	66		2014-01-17	121	64	57
2014-01-18	321	186	135		2014-01-18	159	93	66		2014-01-18	0	0	0		2014-01-18	131	68	63		2014-01-18	0	0	0		2014-01-18	161	95	66		2014-01-18	0	0	0		2014-01-18	0	0	0		2014-01-18	135	72	63		2014-01-18	61	61	0
2014-01-19	271	166	105		2014-01-19	164	101	63		2014-01-19	0	0	0		2014-01-19	140	74	66		2014-01-19	0	0	0		2014-01-19	149	82	67		2014-01-19	0	0	0		2014-01-19	57	0	57		2014-01-19	122	64	58		2014-01-19	66	0	66
2014-01-20	329	207	122		2014-01-20	200	127	73		2014-01-20	0	0	0		2014-01-20	138	78	60		2014-01-20	0	0	0		2014-01-20	170	99	71		2014-01-20	0	0	0		2014-01-20	57	0	57		2014-01-20	72	72	0		2014-01-20	126	66	60
2014-01-21	295	182	113		2014-01-21	167	104	63		2014-01-21	0	0	0		2014-01-21	144	78	66		2014-01-21	0	0	0		2014-01-21	190	120	70		2014-01-21	0	0	0		2014-01-21	0	0	0		2014-01-21	167	101	66		2014-01-21	58	0	58
2014-01-22	315	190	125		2014-01-22	173	106	67		2014-01-22	0	0	0		2014-01-22	146	72	74		2014-01-22	0	0	0		2014-01-22	152	78	74		2014-01-22	0	0	0		2014-01-22	0	0	0		2014-01-22	189	116	73		2014-01-22	0	0	0
2014-01-23	270	170	100		2014-01-23	160	89	71		2014-01-23	0	0	0		2014-01-23	131	68	63		2014-01-23	0	0	0		2014-01-23	210	131	79		2014-01-23	0	0	0		2014-01-23	119	61	58		2014-01-23	160	102	58		2014-01-23	129	68	61
2014-01-24	240	121	119		2014-01-24	162	83	79		2014-01-24	0	0	0		2014-01-24	138	78	60		2014-01-24	0	0	0		2014-01-24	207	127	80		2014-01-24	0	0	0		2014-01-24	0	0	0		2014-01-24	139	76	63		2014-01-24	61	61	0
2014-01-25	202	102	100		2014-01-25	158	87	71		2014-01-25	0	0	0		2014-01-25	130	64	66		2014-01-25	0	0	0		2014-01-25	140	70	70		2014-01-25	0	0	0		2014-01-25	0	0	0		2014-01-25	154	87	67		2014-01-25	70	70	0
2014-01-26	243	121	122		2014-01-26	192	110	82		2014-01-26	0	0	0		2014-01-26	123	63	60		2014-01-26	0	0	0		2014-01-26	173	89	84		2014-01-26	0	0	0		2014-01-26	0	0	0		2014-01-26	143	82	61		2014-01-26	64	64	0
2014-01-27	296	170	126		2014-01-27	171	95	76		2014-01-27	0	0	0		2014-01-27	140	74	66		2014-01-27	0	0	0		2014-01-27	182	112	70		2014-01-27	0	0	0		2014-01-27	0	0	0		2014-01-27	82	82	0		2014-01-27	58	0	58
2014-01-28	252	139	113		2014-01-28	146	80	66		2014-01-28	0	0	0		2014-01-28	123	63	60		2014-01-28	0	0	0		2014-01-28	165	95	70		2014-01-28	0	0	0		2014-01-28	0	0	0		2014-01-28	143	82	61		2014-01-28	64	64	0
2014-01-29	204	112	92		2014-01-29	139	76	63		2014-01-29	0	0	0		2014-01-29	58	0	58		2014-01-29	0	0	0		2014-01-29	148	85	63		2014-01-29	0	0	0		2014-01-29	0	0	0		2014-01-29	133	72	61		2014-01-29	124	63	61
2014-01-30	175	82	93		2014-01-30	136	70	66		2014-01-30	0	0	0		2014-01-30	58	0	58		2014-01-30	0	0	0		2014-01-30	138	80	58		2014-01-30	0	0	0		2014-01-30	57	0	57		2014-01-30	127	61	66		2014-01-30	0	0	0
2014-01-31	168	85	83		2014-01-31	134	68	66		2014-01-31	0	0	0		2014-01-31	60	0	60		2014-01-31	0	0	0		2014-01-31	143	74	69		2014-01-31	0	0	0		2014-01-31	57	0	57		2014-01-31	118	61	57		2014-01-31	130	61	69
2014-02-01	196	87	109		2014-02-01	159	80	79		2014-02-01	0	0	0		2014-02-01	127	61	66		2014-02-01	0	0	0		2014-02-01	158	89	69		2014-02-01	0	0	0		2014-02-01	0	0	0		2014-02-01	135	68	67		2014-02-01	57	0	57
2014-02-02	180	83	97		2014-02-02	144	68	76		2014-02-02	0	0	0		2014-02-02	126	66	60		2014-02-02	0	0	0		2014-02-02	161	74	87		2014-02-02	0	0	0		2014-02-02	69	0	69		2014-02-02	136	66	70		2014-02-02	125	64	61
2014-02-03	189	93	96		2014-02-03	159	89	70		2014-02-03	0	0	0		2014-02-03	131	66	65		2014-02-03	0	0	0		2014-02-03	172	89	83		2014-02-03	0	0	0		2014-02-03	0	0	0		2014-02-03	132	66	66		2014-02-03	61	61	0
2014-02-04	186	91	95		2014-02-04	145	76	69		2014-02-04	0	0	0		2014-02-04	128	63	65		2014-02-04	0	0	0		2014-02-04	146	70	76		2014-02-04	0	0	0		2014-02-04	0	0	0		2014-02-04	150	72	78		2014-02-04	121	63	58
2014-02-05	197	89	108		2014-02-05	159	85	74		2014-02-05	0	0	0		2014-02-05	134	68	66		2014-02-05	58	0	58		2014-02-05	167	93	74		2014-02-05	0	0	0		2014-02-05	0	0	0		2014-02-05	138	68	70		2014-02-05	128	63	65
2014-02-06	195	95	100		2014-02-06	156	80	76		2014-02-06	0	0	0		2014-02-06	126	63	63		2014-02-06	0	0	0		2014-02-06	178	102	76		2014-02-06	0	0	0		2014-02-06	0	0	0		2014-02-06	147	80	67		2014-02-06	127	61	66
2014-02-07	231	131	100		2014-02-07	162	99	63		2014-02-07	0	0	0		2014-02-07	143	82	61		2014-02-07	0	0	0		2014-02-07	173	99	74		2014-02-07	0	0	0		2014-02-07	60	0	60		2014-02-07	159	93	66		2014-02-07	129	64	65
2014-02-08	210	101	109		2014-02-08	174	104	70		2014-02-08	0	0	0		2014-02-08	133	70	63		2014-02-08	58	0	58		2014-02-08	209	123	86		2014-02-08	0	0	0		2014-02-08	0	0	0		2014-02-08	160	91	69		2014-02-08	144	83	61
2014-02-09	203	106	97		2014-02-09	163	97	66		2014-02-09	0	0	0		2014-02-09	130	64	66		2014-02-09	0	0	0		2014-02-09	178	104	74		2014-02-09	0	0	0		2014-02-09	0	0	0		2014-02-09	152	74	78		2014-02-09	139	78	61
2014-02-10	205	112	93		2014-02-10	166	99	67		2014-02-10	0	0	0		2014-02-10	133	70	63		2014-02-10	0	0	0		2014-02-10	216	133	83		2014-02-10	0	0	0		2014-02-10	61	61	0		2014-02-10	190	127	63		2014-02-10	136	78	58
2014-02-11	236	150	86		2014-02-11	186	102	84		2014-02-11	0	0	0		2014-02-11	135	66	69		2014-02-11	0	0	0		2014-02-11	197	123	74		2014-02-11	0	0	0		2014-02-11	0	0	0		2014-02-11	155	89	66		2014-02-11	141	70	71
2014-02-12	230	139	91		2014-02-12	206	139	67		2014-02-12	0	0	0		2014-02-12	70	70	0		2014-02-12	0	0	0		2014-02-12	184	114	70		2014-02-12	0	0	0		2014-02-12	57	0	57		2014-02-12	174	95	79		2014-02-12	140	82	58
2014-02-13	204	118	86		2014-02-13	156	95	61		2014-02-13	0	0	0		2014-02-13	124	66	58		2014-02-13	0	0	0		2014-02-13	193	123	70		2014-02-13	0	0	0		2014-02-13	0	0	0		2014-02-13	164	97	67		2014-02-13	137	76	61
2014-02-14	177	101	76		2014-02-14	186	116	70		2014-02-14	0	0	0		2014-02-14	136	78	58		2014-02-14	0	0	0		2014-02-14	207	121	86		2014-02-14	0	0	0		2014-02-14	0	0	0		2014-02-14	157	78	79		2014-02-14	126	68	58
2014-02-15	176	89	87		2014-02-15	258	95	163		2014-02-15	0	0	0		2014-02-15	63	0	63		2014-02-15	0	0	0		2014-02-15	162	83	79		2014-02-15	0	0	0		2014-02-15	63	0	63		2014-02-15	143	82	61		2014-02-15	156	72	84
2014-02-16	189	102	87		2014-02-16	190	108	82		2014-02-16	0	0	0		2014-02-16	155	76	79		2014-02-16	0	0	0		2014-02-16	181	102	79		2014-02-16	0	0	0		2014-02-16	57	0	57		2014-02-16	157	74	83		2014-02-16	139	72	67
2014-02-17	232	137	95		2014-02-17	205	127	78		2014-02-17	0	0	0		2014-02-17	156	93	63		2014-02-17	0	0	0		2014-02-17	218	139	79		2014-02-17	0	0	0		2014-02-17	66	66	0		2014-02-17	180	114	66		2014-02-17	158	87	71
2014-02-18	253	161	92		2014-02-18	244	173	71		2014-02-18	0	0	0		2014-02-18	144	74	70		2014-02-18	61	61	0		2014-02-18	203	123	80		2014-02-18	0	0	0		2014-02-18	66	66	0		2014-02-18	186	120	66		2014-02-18	149	76	73
2014-02-19	237	144	93		2014-02-19	212	139	73		2014-02-19	0	0	0		2014-02-19	148	91	57		2014-02-19	61	61	0		2014-02-19	226	142	84		2014-02-19	0	0	0		2014-02-19	123	63	60		2014-02-19	181	108	73		2014-02-19	149	83	66
2014-02-20	238	155	83		2014-02-20	236	162	74		2014-02-20	0	0	0		2014-02-20	135	74	61		2014-02-20	0	0	0		2014-02-20	223	140	83		2014-02-20	0	0	0		2014-02-20	0	0	0		2014-02-20	185	114	71		2014-02-20	162	91	71
2014-02-21	196	112	84		2014-02-21	178	108	70		2014-02-21	0	0	0		2014-02-21	162	91	71		2014-02-21	58	0	58		2014-02-21	201	118	83		2014-02-21	0	0	0		2014-02-21	0	0	0		2014-02-21	184	110	74		2014-02-21	137	76	61
2014-02-22	195	106	89		2014-02-22	186	99	87		2014-02-22	0	0	0		2014-02-22	129	68	61		2014-02-22	0	0	0		2014-02-22	188	101	87		2014-02-22	0	0	0		2014-02-22	0	0	0		2014-02-22	165	99	66		2014-02-22	138	68	70
2014-02-23	208	121	87		2014-02-23	199	125	74		2014-02-23	0	0	0		2014-02-23	162	91	71		2014-02-23	0	0	0		2014-02-23	210	110	100		2014-02-23	0	0	0		2014-02-23	119	61	58		2014-02-23	187	114	73		2014-02-23	139	74	65
2014-02-24	246	144	102		2014-02-24	234	165	69		2014-02-24	0	0	0		2014-02-24	148	83	65		2014-02-24	0	0	0		2014-02-24	255	163	92		2014-02-24	0	0	0		2014-02-24	0	0	0		2014-02-24	241	157	84		2014-02-24	150	70	80
2014-02-25	219	127	92		2014-02-25	216	140	76		2014-02-25	0	0	0		2014-02-25	177	106	71		2014-02-25	0	0	0		2014-02-25	228	155	73		2014-02-25	0	0	0		2014-02-25	0	0	0		2014-02-25	226	137	89		2014-02-25	182	99	83
2014-02-26	207	131	76		2014-02-26	200	131	69		2014-02-26	57	0	57		2014-02-26	171	102	69		2014-02-26	0	0	0		2014-02-26	185	102	83		2014-02-26	0	0	0		2014-02-26	0	0	0		2014-02-26	188	108	80		2014-02-26	184	110	74
2014-02-27	212	125	87		2014-02-27	217	146	71		2014-02-27	0	0	0		2014-02-27	178	108	70		2014-02-27	0	0	0		2014-02-27	227	131	96		2014-02-27	0	0	0		2014-02-27	121	64	57		2014-02-27	194	123	71		2014-02-27	204	121	83
2014-02-28	212	123	89		2014-02-28	248	169	79		2014-02-28	0	0	0		2014-02-28	173	91	82		2014-02-28	0	0	0		2014-02-28	230	148	82		2014-02-28	0	0	0		2014-02-28	0	0	0		2014-02-28	215	129	86		2014-02-28	190	108	82
2014-03-01	195	93	102		2014-03-01	220	129	91		2014-03-01	0	0	0		2014-03-01	145	66	79		2014-03-01	0	0	0		2014-03-01	191	108	83		2014-03-01	0	0	0		2014-03-01	0	0	0		2014-03-01	187	101	86		2014-03-01	179	87	92
2014-03-02	189	89	100		2014-03-02	181	102	79		2014-03-02	0	0	0		2014-03-02	154	78	76		2014-03-02	0	0	0		2014-03-02	189	102	87		2014-03-02	0	0	0		2014-03-02	61	0	61		2014-03-02	166	93	73		2014-03-02	167	83	84
2014-03-03	205	112	93		2014-03-03	196	129	67		2014-03-03	0	0	0		2014-03-03	180	102	78		2014-03-03	0	0	0		2014-03-03	216	140	76		2014-03-03	0	0	0		2014-03-03	0	0	0		2014-03-03	207	129	78		2014-03-03	268	176	92
2014-03-04	202	123	79		2014-03-04	229	150	79		2014-03-04	0	0	0		2014-03-04	165	91	74		2014-03-04	57	0	57		2014-03-04	228	158	70		2014-03-04	0	0	0		2014-03-04	0	0	0		2014-03-04	203	116	87		2014-03-04	218	135	83
2014-03-05	202	120	82		2014-03-05	234	152	82		2014-03-05	0	0	0		2014-03-05	149	89	60		2014-03-05	0	0	0		2014-03-05	277	180	97		2014-03-05	0	0	0		2014-03-05	57	0	57		2014-03-05	192	121	71		2014-03-05	190	112	78
2014-03-06	190	108	82		2014-03-06	201	125	76		2014-03-06	0	0	0		2014-03-06	162	95	67		2014-03-06	0	0	0		2014-03-06	250	159	91		2014-03-06	0	0	0		2014-03-06	58	0	58		2014-03-06	174	91	83		2014-03-06	172	106	66
2014-03-07	230	137	93		2014-03-07	213	133	80		2014-03-07	0	0	0		2014-03-07	156	87	69		2014-03-07	0	0	0		2014-03-07	236	158	78		2014-03-07	0	0	0		2014-03-07	63	63	0		2014-03-07	163	89	74		2014-03-07	162	89	73
2014-03-08	184	101	83		2014-03-08	177	95	82		2014-03-08	0	0	0		2014-03-08	154	80	74		2014-03-08	0	0	0		2014-03-08	184	101	83		2014-03-08	0	0	0		2014-03-08	61	61	0		2014-03-08	184	97	87		2014-03-08	152	82	70
2014-03-09	194	95	99		2014-03-09	194	116	78		2014-03-09	57	0	57		2014-03-09	136	70	66		2014-03-09	0	0	0		2014-03-09	180	93	87		2014-03-09	0	0	0		2014-03-09	61	0	61		2014-03-09	181	102	79		2014-03-09	162	83	79
2014-03-10	206	120	86		2014-03-10	201	123	78		2014-03-10	0	0	0		2014-03-10	141	76	65		2014-03-10	0	0	0		2014-03-10	231	157	74		2014-03-10	0	0	0		2014-03-10	118	61	57		2014-03-10	222	118	104		2014-03-10	177	99	78
2014-03-11	215	131	84		2014-03-11	215	137	78		2014-03-11	61	61	0		2014-03-11	140	74	66		2014-03-11	0	0	0		2014-03-11	222	135	87		2014-03-11	0	0	0		2014-03-11	0	0	0		2014-03-11	218	129	89		2014-03-11	175	101	74
2014-03-12	214	131	83		2014-03-12	214	135	79		2014-03-12	0	0	0		2014-03-12	132	66	66		2014-03-12	0	0	0		2014-03-12	226	152	74		2014-03-12	0	0	0		2014-03-12	0	0	0		2014-03-12	169	93	76		2014-03-12	176	97	79
2014-03-13	197	123	74		2014-03-13	247	163	84		2014-03-13	0	0	0		2014-03-13	148	87	61		2014-03-13	0	0	0		2014-03-13	211	127	84		2014-03-13	0	0	0		2014-03-13	61	0	61		2014-03-13	207	131	76		2014-03-13	161	83	78
2014-03-14	212	121	91		2014-03-14	340	234	106		2014-03-14	0	0	0		2014-03-14	152	83	69		2014-03-14	0	0	0		2014-03-14	245	158	87		2014-03-14	0	0	0		2014-03-14	125	64	61		2014-03-14	284	187	97		2014-03-14	167	93	74
2014-03-15	208	129	79		2014-03-15	220	142	78		2014-03-15	0	0	0		2014-03-15	133	76	57		2014-03-15	0	0	0		2014-03-15	187	108	79		2014-03-15	0	0	0		2014-03-15	61	61	0		2014-03-15	441	268	173		2014-03-15	151	72	79
2014-03-16	194	114	80		2014-03-16	214	131	83		2014-03-16	0	0	0		2014-03-16	130	64	66		2014-03-16	0	0	0		2014-03-16	206	123	83		2014-03-16	0	0	0		2014-03-16	61	0	61		2014-03-16	339	188	151		2014-03-16	167	80	87
2014-03-17	240	144	96		2014-03-17	280	191	89		2014-03-17	0	0	0		2014-03-17	156	78	78		2014-03-17	0	0	0		2014-03-17	254	158	96		2014-03-17	0	0	0		2014-03-17	63	63	0		2014-03-17	393	262	131		2014-03-17	172	101	71
2014-03-18	207	120	87		2014-03-18	244	158	86		2014-03-18	0	0	0		2014-03-18	160	97	63		2014-03-18	0	0	0		2014-03-18	253	157	96		2014-03-18	0	0	0		2014-03-18	133	63	70		2014-03-18	347	216	131		2014-03-18	196	104	92
2014-03-19	199	112	87		2014-03-19	243	170	73		2014-03-19	0	0	0		2014-03-19	150	89	61		2014-03-19	0	0	0		2014-03-19	279	184	95		2014-03-19	0	0	0		2014-03-19	124	64	60		2014-03-19	324	212	112		2014-03-19	181	102	79
2014-03-20	252	144	108		2014-03-20	254	172	82		2014-03-20	0	0	0		2014-03-20	157	83	74		2014-03-20	0	0	0		2014-03-20	252	152	100		2014-03-20	0	0	0		2014-03-20	61	61	0		2014-03-20	284	191	93		2014-03-20	170	99	71
2014-03-21	217	125	92		2014-03-21	259	180	79		2014-03-21	0	0	0		2014-03-21	168	99	69		2014-03-21	0	0	0		2014-03-21	222	139	83		2014-03-21	0	0	0		2014-03-21	129	63	66		2014-03-21	286	168	118		2014-03-21	158	85	73
2014-03-22	287	162	125		2014-03-22	260	165	95		2014-03-22	0	0	0		2014-03-22	225	108	117		2014-03-22	61	0	61		2014-03-22	267	139	128		2014-03-22	0	0	0		2014-03-22	155	64	91		2014-03-22	261	148	113		2014-03-22	150	83	67
2014-03-23	244	131	113		2014-03-23	243	146	97		2014-03-23	0	0	0		2014-03-23	251	120	131		2014-03-23	0	0	0		2014-03-23	278	142	136		2014-03-23	0	0	0		2014-03-23	66	0	66		2014-03-23	271	159	112		2014-03-23	142	72	70
2014-03-24	253	144	109		2014-03-24	320	215	105		2014-03-24	0	0	0		2014-03-24	214	131	83		2014-03-24	0	0	0		2014-03-24	283	186	97		2014-03-24	0	0	0		2014-03-24	128	61	67		2014-03-24	359	237	122		2014-03-24	186	102	84
2014-03-25	250	150	100		2014-03-25	280	184	96		2014-03-25	0	0	0		2014-03-25	174	101	73		2014-03-25	58	0	58		2014-03-25	236	150	86		2014-03-25	0	0	0		2014-03-25	133	64	69		2014-03-25	310	211	99		2014-03-25	156	82	74
2014-03-26	254	152	102		2014-03-26	247	165	82		2014-03-26	0	0	0		2014-03-26	168	95	73		2014-03-26	0	0	0		2014-03-26	262	166	96		2014-03-26	0	0	0		2014-03-26	61	0	61		2014-03-26	283	183	100		2014-03-26	184	95	89
2014-03-27	212	120	92		2014-03-27	272	179	93		2014-03-27	0	0	0		2014-03-27	187	108	79		2014-03-27	58	0	58		2014-03-27	268	169	99		2014-03-27	0	0	0		2014-03-27	63	63	0		2014-03-27	257	161	96		2014-03-27	163	80	83
2014-03-28	217	121	96		2014-03-28	281	201	80		2014-03-28	0	0	0		2014-03-28	210	110	100		2014-03-28	61	61	0		2014-03-28	242	155	87		2014-03-28	0	0	0		2014-03-28	119	61	58		2014-03-28	265	165	100		2014-03-28	181	85	96
2014-03-29	216	120	96		2014-03-29	334	208	126		2014-03-29	0	0	0		2014-03-29	238	116	122		2014-03-29	0	0	0		2014-03-29	199	112	87		2014-03-29	0	0	0		2014-03-29	0	0	0		2014-03-29	260	121	139		2014-03-29	149	78	71
2014-03-30	275	165	110		2014-03-30	439	254	185		2014-03-30	0	0	0		2014-03-30	179	97	82		2014-03-30	58	0	58		2014-03-30	294	166	128		2014-03-30	0	0	0		2014-03-30	69	0	69		2014-03-30	233	123	110		2014-03-30	156	70	86
2014-03-31	308	183	125		2014-03-31	533	399	134		2014-03-31	0	0	0		2014-03-31	159	89	70		2014-03-31	0	0	0		2014-03-31	345	240	105		2014-03-31	0	0	0		2014-03-31	121	64	57		2014-03-31	348	223	125		2014-03-31	184	95	89
2014-04-01	242	150	92		2014-04-01	403	291	112		2014-04-01	0	0	0		2014-04-01	154	85	69		2014-04-01	0	0	0		2014-04-01	306	183	123		2014-04-01	0	0	0		2014-04-01	58	0	58		2014-04-01	364	242	122		2014-04-01	208	106	102
2014-04-02	224	142	82		2014-04-02	369	278	91		2014-04-02	0	0	0		2014-04-02	164	97	67		2014-04-02	60	0	60		2014-04-02	283	186	97		2014-04-02	0	0	0		2014-04-02	66	0	66		2014-04-02	306	188	118		2014-04-02	193	102	91
2014-04-03	247	155	92		2014-04-03	297	213	84		2014-04-03	0	0	0		2014-04-03	152	87	65		2014-04-03	0	0	0		2014-04-03	283	179	104		2014-04-03	0	0	0		2014-04-03	0	0	0		2014-04-03	297	202	95		2014-04-03	193	97	96
2014-04-04	198	102	96		2014-04-04	257	170	87		2014-04-04	0	0	0		2014-04-04	58	0	58		2014-04-04	0	0	0		2014-04-04	237	150	87		2014-04-04	0	0	0		2014-04-04	0	0	0		2014-04-04	281	176	105		2014-04-04	161	82	79
2014-04-05	158	74	84		2014-04-05	229	137	92		2014-04-05	0	0	0		2014-04-05	143	70	73		2014-04-05	0	0	0		2014-04-05	193	106	87		2014-04-05	0	0	0		2014-04-05	60	0	60		2014-04-05	208	108	100		2014-04-05	141	70	71
2014-04-06	152	82	70		2014-04-06	180	104	76		2014-04-06	0	0	0		2014-04-06	135	68	67		2014-04-06	0	0	0		2014-04-06	193	97	96		2014-04-06	0	0	0		2014-04-06	57	0	57		2014-04-06	236	131	105		2014-04-06	162	76	86
2014-04-07	202	118	84		2014-04-07	207	121	86		2014-04-07	0	0	0		2014-04-07	139	76	63		2014-04-07	0	0	0		2014-04-07	241	135	106		2014-04-07	0	0	0		2014-04-07	122	61	61		2014-04-07	226	118	108		2014-04-07	182	82	100
2014-04-08	187	108	79		2014-04-08	251	162	89		2014-04-08	0	0	0		2014-04-08	121	64	57		2014-04-08	0	0	0		2014-04-08	281	179	102		2014-04-08	0	0	0		2014-04-08	57	0	57		2014-04-08	293	188	105		2014-04-08	168	76	92
2014-04-09	216	133	83		2014-04-09	259	183	76		2014-04-09	0	0	0		2014-04-09	139	76	63		2014-04-09	0	0	0		2014-04-09	251	162	89		2014-04-09	0	0	0		2014-04-09	128	63	65		2014-04-09	263	158	105		2014-04-09	176	93	83
2014-04-10	215	123	92		2014-04-10	242	159	83		2014-04-10	0	0	0		2014-04-10	156	83	73		2014-04-10	0	0	0		2014-04-10	257	165	92		2014-04-10	0	0	0		2014-04-10	58	0	58		2014-04-10	251	162	89		2014-04-10	207	120	87
2014-04-11	206	104	102		2014-04-11	298	175	123		2014-04-11	0	0	0		2014-04-11	141	74	67		2014-04-11	0	0	0		2014-04-11	273	176	97		2014-04-11	0	0	0		2014-04-11	63	63	0		2014-04-11	254	150	104		2014-04-11	220	127	93
2014-04-12	199	97	102		2014-04-12	254	154	100		2014-04-12	0	0	0		2014-04-12	143	78	65		2014-04-12	65	0	65		2014-04-12	220	120	100		2014-04-12	0	0	0		2014-04-12	121	61	60		2014-04-12	240	118	122		2014-04-12	188	91	97
2014-04-13	223	131	92		2014-04-13	348	200	148		2014-04-13	0	0	0		2014-04-13	153	82	71		2014-04-13	57	0	57		2014-04-13	309	173	136		2014-04-13	0	0	0		2014-04-13	66	0	66		2014-04-13	240	144	96		2014-04-13	184	95	89
2014-04-14	300	182	118		2014-04-14	388	271	117		2014-04-14	0	0	0		2014-04-14	153	80	73		2014-04-14	0	0	0		2014-04-14	383	223	160		2014-04-14	0	0	0		2014-04-14	61	61	0		2014-04-14	282	173	109		2014-04-14	234	142	92
2014-04-15	344	163	181		2014-04-15	325	213	112		2014-04-15	58	0	58		2014-04-15	174	104	70		2014-04-15	122	61	61		2014-04-15	340	202	138		2014-04-15	0	0	0		2014-04-15	125	64	61		2014-04-15	302	176	126		2014-04-15	212	125	87
2014-04-16	221	116	105		2014-04-16	281	190	91		2014-04-16	0	0	0		2014-04-16	150	89	61		2014-04-16	57	0	57		2014-04-16	303	190	113		2014-04-16	0	0	0		2014-04-16	127	61	66		2014-04-16	261	165	96		2014-04-16	232	123	109
2014-04-17	234	151	83		2014-04-17	257	168	89		2014-04-17	0	0	0		2014-04-17	151	82	69		2014-04-17	0	0	0		2014-04-17	305	184	121		2014-04-17	0	0	0		2014-04-17	63	63	0		2014-04-17	264	155	109		2014-04-17	224	114	110
2014-04-18	217	125	92		2014-04-18	229	142	87		2014-04-18	0	0	0		2014-04-18	154	89	65		2014-04-18	0	0	0		2014-04-18	402	239	163		2014-04-18	0	0	0		2014-04-18	0	0	0		2014-04-18	309	190	119		2014-04-18	201	110	91
2014-04-19	211	102	109		2014-04-19	233	127	106		2014-04-19	0	0	0		2014-04-19	125	64	61		2014-04-19	0	0	0		2014-04-19	748	394	354		2014-04-19	0	0	0		2014-04-19	127	66	61		2014-04-19	239	127	112		2014-04-19	206	101	105
2014-04-20	258	140	118		2014-04-20	281	155	126		2014-04-20	0	0	0		2014-04-20	160	82	78		2014-04-20	133	63	70		2014-04-20	1205	476	729		2014-04-20	0	0	0		2014-04-20	74	0	74		2014-04-20	268	123	145		2014-04-20	299	137	162
2014-04-21	292	177	115		2014-04-21	333	220	113		2014-04-21	0	0	0		2014-04-21	170	104	66		2014-04-21	0	0	0		2014-04-21	451	293	158		2014-04-21	0	0	0		2014-04-21	0	0	0		2014-04-21	352	222	130		2014-04-21	365	201	164
2014-04-22	270	170	100		2014-04-22	305	205	100		2014-04-22	0	0	0		2014-04-22	177	99	78		2014-04-22	0	0	0		2014-04-22	524	316	208		2014-04-22	0	0	0		2014-04-22	66	0	66		2014-04-22	276	168	108		2014-04-22	308	146	162
2014-04-23	237	135	102		2014-04-23	260	177	83		2014-04-23	0	0	0		2014-04-23	145	78	67		2014-04-23	0	0	0		2014-04-23	322	200	122		2014-04-23	0	0	0		2014-04-23	63	63	0		2014-04-23	294	182	112		2014-04-23	317	152	165
2014-04-24	248	146	102		2014-04-24	271	180	91		2014-04-24	0	0	0		2014-04-24	140	80	60		2014-04-24	0	0	0		2014-04-24	312	207	105		2014-04-24	0	0	0		2014-04-24	0	0	0		2014-04-24	272	162	110		2014-04-24	293	148	145
2014-04-25	239	142	97		2014-04-25	251	165	86		2014-04-25	0	0	0		2014-04-25	155	82	73		2014-04-25	63	63	0		2014-04-25	265	165	100		2014-04-25	0	0	0		2014-04-25	0	0	0		2014-04-25	279	162	117		2014-04-25	329	168	161
2014-04-26	205	114	91		2014-04-26	201	121	80		2014-04-26	0	0	0		2014-04-26	121	63	58		2014-04-26	0	0	0		2014-04-26	254	168	86		2014-04-26	0	0	0		2014-04-26	57	0	57		2014-04-26	220	123	97		2014-04-26	296	131	165
2014-04-27	233	150	83		2014-04-27	253	166	87		2014-04-27	0	0	0		2014-04-27	66	66	0		2014-04-27	0	0	0		2014-04-27	276	184	92		2014-04-27	0	0	0		2014-04-27	63	63	0		2014-04-27	206	110	96		2014-04-27	328	158	170
2014-04-28	233	142	91		2014-04-28	270	191	79		2014-04-28	0	0	0		2014-04-28	160	95	65		2014-04-28	57	0	57		2014-04-28	345	228	117		2014-04-28	0	0	0		2014-04-28	68	68	0		2014-04-28	343	209	134		2014-04-28	468	240	228
2014-04-29	200	108	92		2014-04-29	231	152	79		2014-04-29	0	0	0		2014-04-29	158	91	67		2014-04-29	0	0	0		2014-04-29	316	193	123		2014-04-29	0	0	0		2014-04-29	0	0	0		2014-04-29	299	193	106		2014-04-29	729	360	369
2014-04-30	182	108	74		2014-04-30	248	169	79		2014-04-30	58	0	58		2014-04-30	154	93	61		2014-04-30	0	0	0		2014-04-30	271	169	102		2014-04-30	0	0	0		2014-04-30	0	0	0		2014-04-30	298	179	119		2014-04-30	1463	595	868
2014-05-01	222	112	110		2014-05-01	211	114	97		2014-05-01	0	0	0		2014-05-01	153	82	71		2014-05-01	0	0	0		2014-05-01	290	159	131		2014-05-01	0	0	0		2014-05-01	63	0	63		2014-05-01	274	177	97		2014-05-01	2968	993	1975
2014-05-02	204	102	102		2014-05-02	221	137	84		2014-05-02	0	0	0		2014-05-02	142	72	70		2014-05-02	0	0	0		2014-05-02	262	158	104		2014-05-02	0	0	0		2014-05-02	58	0	58		2014-05-02	231	131	100		2014-05-02	1639	783	856
2014-05-03	227	140	87		2014-05-03	240	144	96		2014-05-03	0	0	0		2014-05-03	159	85	74		2014-05-03	0	0	0		2014-05-03	260	150	110		2014-05-03	0	0	0		2014-05-03	58	0	58		2014-05-03	296	165	131		2014-05-03	881	392	489
2014-05-04	199	112	87		2014-05-04	262	180	82		2014-05-04	0	0	0		2014-05-04	136	78	58		2014-05-04	0	0	0		2014-05-04	305	209	96		2014-05-04	0	0	0		2014-05-04	119	61	58		2014-05-04	409	274	135		2014-05-04	639	333	306
2014-05-05	238	142	96		2014-05-05	246	168	78		2014-05-05	0	0	0		2014-05-05	165	99	66		2014-05-05	0	0	0		2014-05-05	365	250	115		2014-05-05	0	0	0		2014-05-05	0	0	0		2014-05-05	415	245	170		2014-05-05	378	204	174
2014-05-06	238	168	70		2014-05-06	245	172	73		2014-05-06	0	0	0		2014-05-06	138	80	58		2014-05-06	0	0	0		2014-05-06	312	215	97		2014-05-06	0	0	0		2014-05-06	121	63	58		2014-05-06	484	324	160		2014-05-06	290	135	155
2014-05-07	202	123	79		2014-05-07	248	162	86		2014-05-07	0	0	0		2014-05-07	144	78	66		2014-05-07	0	0	0		2014-05-07	305	213	92		2014-05-07	0	0	0		2014-05-07	66	0	66		2014-05-07	476	290	186		2014-05-07	248	114	134
2014-05-08	200	127	73		2014-05-08	241	161	80		2014-05-08	0	0	0		2014-05-08	134	74	60		2014-05-08	0	0	0		2014-05-08	299	202	97		2014-05-08	0	0	0		2014-05-08	0	0	0		2014-05-08	612	377	235		2014-05-08	224	114	110
2014-05-09	221	121	100		2014-05-09	242	155	87		2014-05-09	0	0	0		2014-05-09	129	66	63		2014-05-09	61	61	0		2014-05-09	283	190	93		2014-05-09	0	0	0		2014-05-09	60	0	60		2014-05-09	891	430	461		2014-05-09	212	106	106
2014-05-10	216	121	95		2014-05-10	276	154	122		2014-05-10	0	0	0		2014-05-10	138	68	70		2014-05-10	0	0	0		2014-05-10	325	177	148		2014-05-10	0	0	0		2014-05-10	118	61	57		2014-05-10	1684	758	926		2014-05-10	165	82	83
2014-05-11	194	112	82		2014-05-11	220	137	83		2014-05-11	0	0	0		2014-05-11	140	70	70		2014-05-11	61	0	61		2014-05-11	280	168	112		2014-05-11	0	0	0		2014-05-11	60	0	60		2014-05-11	849	417	432		2014-05-11	166	83	83
2014-05-12	220	133	87		2014-05-12	282	187	95		2014-05-12	0	0	0		2014-05-12	137	74	63		2014-05-12	60	0	60		2014-05-12	338	219	119		2014-05-12	0	0	0		2014-05-12	121	61	60		2014-05-12	625	436	189		2014-05-12	180	91	89
2014-05-13	230	137	93		2014-05-13	240	158	82		2014-05-13	0	0	0		2014-05-13	137	74	63		2014-05-13	0	0	0		2014-05-13	296	191	105		2014-05-13	0	0	0		2014-05-13	60	0	60		2014-05-13	341	205	136		2014-05-13	177	93	84
2014-05-14	204	121	83		2014-05-14	218	139	79		2014-05-14	0	0	0		2014-05-14	131	70	61		2014-05-14	0	0	0		2014-05-14	309	184	125		2014-05-14	0	0	0		2014-05-14	125	64	61		2014-05-14	283	184	99		2014-05-14	137	74	63
2014-05-15	218	131	87		2014-05-15	226	148	78		2014-05-15	0	0	0		2014-05-15	136	76	60		2014-05-15	57	0	57		2014-05-15	303	198	105		2014-05-15	0	0	0		2014-05-15	118	61	57		2014-05-15	185	99	86		2014-05-15	133	68	65
2014-05-16	193	114	79		2014-05-16	257	170	87		2014-05-16	0	0	0		2014-05-16	134	74	60		2014-05-16	0	0	0		2014-05-16	263	166	97		2014-05-16	0	0	0		2014-05-16	0	0	0		2014-05-16	205	112	93		2014-05-16	154	76	78
2014-05-17	200	120	80		2014-05-17	185	99	86		2014-05-17	0	0	0		2014-05-17	149	70	79		2014-05-17	57	0	57		2014-05-17	244	142	102		2014-05-17	0	0	0		2014-05-17	63	63	0		2014-05-17	189	89	100		2014-05-17	136	63	73
2014-05-18	196	91	105		2014-05-18	213	129	84		2014-05-18	0	0	0		2014-05-18	140	74	66		2014-05-18	0	0	0		2014-05-18	265	150	115		2014-05-18	0	0	0		2014-05-18	60	0	60		2014-05-18	176	83	93		2014-05-18	126	66	60
2014-05-19	188	104	84		2014-05-19	232	140	92		2014-05-19	0	0	0		2014-05-19	145	76	69		2014-05-19	0	0	0		2014-05-19	285	166	119		2014-05-19	0	0	0		2014-05-19	0	0	0		2014-05-19	175	101	74		2014-05-19	139	68	71
2014-05-20	213	131	82		2014-05-20	214	144	70		2014-05-20	0	0	0		2014-05-20	150	80	70		2014-05-20	0	0	0		2014-05-20	265	183	82		2014-05-20	0	0	0		2014-05-20	58	0	58		2014-05-20	155	85	70		2014-05-20	131	70	61
2014-05-21	203	129	74		2014-05-21	222	144	78		2014-05-21	0	0	0		2014-05-21	155	82	73		2014-05-21	0	0	0		2014-05-21	278	205	73		2014-05-21	0	0	0		2014-05-21	141	78	63		2014-05-21	159	83	76		2014-05-21	127	70	57
2014-05-22	213	127	86		2014-05-22	248	172	76		2014-05-22	0	0	0		2014-05-22	141	76	65		2014-05-22	63	0	63		2014-05-22	295	190	105		2014-05-22	0	0	0		2014-05-22	66	66	0		2014-05-22	143	76	67		2014-05-22	136	63	73
2014-05-23	197	121	76		2014-05-23	212	125	87		2014-05-23	0	0	0		2014-05-23	80	80	0		2014-05-23	0	0	0		2014-05-23	236	158	78		2014-05-23	0	0	0		2014-05-23	122	61	61		2014-05-23	132	74	58		2014-05-23	146	70	76
2014-05-24	195	108	87		2014-05-24	216	120	96		2014-05-24	57	0	57		2014-05-24	138	72	66		2014-05-24	0	0	0		2014-05-24	261	148	113		2014-05-24	0	0	0		2014-05-24	126	66	60		2014-05-24	156	82	74		2014-05-24	128	63	65
2014-05-25	168	89	79		2014-05-25	232	135	97		2014-05-25	0	0	0		2014-05-25	145	74	71		2014-05-25	58	0	58		2014-05-25	312	161	151		2014-05-25	0	0	0		2014-05-25	61	0	61		2014-05-25	144	68	76		2014-05-25	60	0	60
2014-05-26	295	182	113		2014-05-26	297	188	109		2014-05-26	0	0	0		2014-05-26	171	101	70		2014-05-26	126	63	63		2014-05-26	425	290	135		2014-05-26	0	0	0		2014-05-26	154	68	86		2014-05-26	135	70	65		2014-05-26	140	74	66
2014-05-27	253	162	91		2014-05-27	246	159	87		2014-05-27	0	0	0		2014-05-27	152	83	69		2014-05-27	0	0	0		2014-05-27	287	191	96		2014-05-27	0	0	0		2014-05-27	61	61	0		2014-05-27	128	68	60		2014-05-27	136	66	70
2014-05-28	219	123	96		2014-05-28	218	139	79		2014-05-28	0	0	0		2014-05-28	130	72	58		2014-05-28	60	0	60		2014-05-28	256	176	80		2014-05-28	0	0	0		2014-05-28	58	0	58		2014-05-28	146	80	66		2014-05-28	141	61	80
2014-05-29	194	108	86		2014-05-29	221	150	71		2014-05-29	0	0	0		2014-05-29	129	64	65		2014-05-29	0	0	0		2014-05-29	257	179	78		2014-05-29	0	0	0		2014-05-29	122	61	61		2014-05-29	134	64	70		2014-05-29	137	76	61
2014-05-30	225	121	104		2014-05-30	212	129	83		2014-05-30	0	0	0		2014-05-30	148	87	61		2014-05-30	58	0	58		2014-05-30	307	182	125		2014-05-30	0	0	0		2014-05-30	57	0	57		2014-05-30	61	61	0		2014-05-30	128	70	58
2014-05-31	186	91	95		2014-05-31	180	93	87		2014-05-31	0	0	0		2014-05-31	118	61	57		2014-05-31	119	61	58		2014-05-31	173	78	95		2014-05-31	0	0	0		2014-05-31	0	0	0		2014-05-31	0	0	0		2014-05-31	0	0	0
2014-06-01	240	114	126		2014-06-01	220	116	104		2014-06-01	0	0	0		2014-06-01	151	85	66		2014-06-01	60	0	60		2014-06-01	219	97	122		2014-06-01	0	0	0		2014-06-01	132	63	69		2014-06-01	61	0	61		2014-06-01	82	0	82
2014-06-02	215	116	99		2014-06-02	206	114	92		2014-06-02	0	0	0		2014-06-02	139	74	65		2014-06-02	0	0	0		2014-06-02	252	140	112		2014-06-02	0	0	0		2014-06-02	0	0	0		2014-06-02	121	61	60		2014-06-02	127	61	66
2014-06-03	218	125	93		2014-06-03	256	161	95		2014-06-03	0	0	0		2014-06-03	141	80	61		2014-06-03	122	61	61		2014-06-03	352	222	130		2014-06-03	0	0	0		2014-06-03	58	0	58		2014-06-03	127	70	57		2014-06-03	118	61	57
2014-06-04	209	131	78		2014-06-04	240	157	83		2014-06-04	0	0	0		2014-06-04	142	85	57		2014-06-04	63	0	63		2014-06-04	302	202	100		2014-06-04	0	0	0		2014-06-04	63	0	63		2014-06-04	122	61	61		2014-06-04	133	64	69
2014-06-05	235	139	96		2014-06-05	230	139	91		2014-06-05	0	0	0		2014-06-05	82	82	0		2014-06-05	0	0	0		2014-06-05	259	175	84		2014-06-05	0	0	0		2014-06-05	66	0	66		2014-06-05	0	0	0		2014-06-05	119	61	58
2014-06-06	191	104	87		2014-06-06	206	140	66		2014-06-06	0	0	0		2014-06-06	176	116	60		2014-06-06	0	0	0		2014-06-06	247	155	92		2014-06-06	0	0	0		2014-06-06	57	0	57		2014-06-06	0	0	0		2014-06-06	60	0	60
2014-06-07	182	95	87		2014-06-07	222	127	95		2014-06-07	0	0	0		2014-06-07	139	68	71		2014-06-07	0	0	0		2014-06-07	260	154	106		2014-06-07	0	0	0		2014-06-07	0	0	0		2014-06-07	125	64	61		2014-06-07	0	0	0
2014-06-08	257	110	147		2014-06-08	314	184	130		2014-06-08	0	0	0		2014-06-08	164	93	71		2014-06-08	57	0	57		2014-06-08	273	151	122		2014-06-08	0	0	0		2014-06-08	121	64	57		2014-06-08	122	61	61		2014-06-08	61	61	0
2014-06-09	219	123	96		2014-06-09	305	212	93		2014-06-09	0	0	0		2014-06-09	196	114	82		2014-06-09	68	68	0		2014-06-09	349	236	113		2014-06-09	0	0	0		2014-06-09	68	68	0		2014-06-09	63	63	0		2014-06-09	61	0	61
2014-06-10	232	139	93		2014-06-10	272	177	95		2014-06-10	0	0	0		2014-06-10	194	123	71		2014-06-10	0	0	0		2014-06-10	323	193	130		2014-06-10	0	0	0		2014-06-10	121	61	60		2014-06-10	68	68	0		2014-06-10	58	0	58
2014-06-11	216	133	83		2014-06-11	264	175	89		2014-06-11	0	0	0		2014-06-11	177	110	67		2014-06-11	0	0	0		2014-06-11	306	202	104		2014-06-11	0	0	0		2014-06-11	60	0	60		2014-06-11	63	63	0		2014-06-11	60	0	60
2014-06-12	213	120	93		2014-06-12	229	150	79		2014-06-12	0	0	0		2014-06-12	164	93	71		2014-06-12	0	0	0		2014-06-12	287	194	93		2014-06-12	0	0	0		2014-06-12	60	0	60		2014-06-12	58	0	58		2014-06-12	64	64	0
2014-06-13	181	95	86		2014-06-13	212	120	92		2014-06-13	0	0	0		2014-06-13	148	83	65		2014-06-13	57	0	57		2014-06-13	239	142	97		2014-06-13	0	0	0		2014-06-13	57	0	57		2014-06-13	123	63	60		2014-06-13	0	0	0
2014-06-14	186	99	87		2014-06-14	199	120	79		2014-06-14	0	0	0		2014-06-14	140	80	60		2014-06-14	60	0	60		2014-06-14	222	123	99		2014-06-14	0	0	0		2014-06-14	0	0	0		2014-06-14	0	0	0		2014-06-14	57	0	57
2014-06-15	182	93	89		2014-06-15	184	104	80		2014-06-15	0	0	0		2014-06-15	144	74	70		2014-06-15	58	0	58		2014-06-15	225	112	113		2014-06-15	0	0	0		2014-06-15	57	0	57		2014-06-15	58	0	58		2014-06-15	60	0	60
2014-06-16	202	123	79		2014-06-16	246	168	78		2014-06-16	0	0	0		2014-06-16	175	114	61		2014-06-16	0	0	0		2014-06-16	301	197	104		2014-06-16	0	0	0		2014-06-16	64	64	0		2014-06-16	0	0	0		2014-06-16	63	63	0
2014-06-17	225	129	96		2014-06-17	222	142	80		2014-06-17	0	0	0		2014-06-17	157	99	58		2014-06-17	0	0	0		2014-06-17	270	183	87		2014-06-17	0	0	0		2014-06-17	61	61	0		2014-06-17	57	0	57		2014-06-17	0	0	0
2014-06-18	182	108	74		2014-06-18	242	162	80		2014-06-18	58	0	58		2014-06-18	166	106	60		2014-06-18	0	0	0		2014-06-18	326	216	110		2014-06-18	0	0	0		2014-06-18	61	61	0		2014-06-18	64	64	0		2014-06-18	0	0	0
2014-06-19	225	154	71		2014-06-19	220	131	89		2014-06-19	0	0	0		2014-06-19	136	78	58		2014-06-19	0	0	0		2014-06-19	327	215	112		2014-06-19	0	0	0		2014-06-19	118	61	57		2014-06-19	61	61	0		2014-06-19	60	0	60
2014-06-20	215	123	92		2014-06-20	208	125	83		2014-06-20	0	0	0		2014-06-20	160	99	61		2014-06-20	61	61	0		2014-06-20	304	204	100		2014-06-20	0	0	0		2014-06-20	57	0	57		2014-06-20	125	68	57		2014-06-20	63	0	63
2014-06-21	179	101	78		2014-06-21	198	114	84		2014-06-21	0	0	0		2014-06-21	133	72	61		2014-06-21	0	0	0		2014-06-21	316	161	155		2014-06-21	0	0	0		2014-06-21	0	0	0		2014-06-21	121	61	60		2014-06-21	0	0	0
2014-06-22	217	108	109		2014-06-22	208	121	87		2014-06-22	0	0	0		2014-06-22	160	82	78		2014-06-22	0	0	0		2014-06-22	282	154	128		2014-06-22	0	0	0		2014-06-22	0	0	0		2014-06-22	0	0	0		2014-06-22	57	0	57
2014-06-23	197	123	74		2014-06-23	230	152	78		2014-06-23	0	0	0		2014-06-23	155	89	66		2014-06-23	61	61	0		2014-06-23	322	212	110		2014-06-23	0	0	0		2014-06-23	63	63	0		2014-06-23	121	61	60		2014-06-23	0	0	0
2014-06-24	190	116	74		2014-06-24	249	154	95		2014-06-24	0	0	0		2014-06-24	162	101	61		2014-06-24	0	0	0		2014-06-24	295	200	95		2014-06-24	0	0	0		2014-06-24	61	61	0		2014-06-24	0	0	0		2014-06-24	58	0	58
2014-06-25	175	108	67		2014-06-25	233	150	83		2014-06-25	0	0	0		2014-06-25	140	80	60		2014-06-25	61	0	61		2014-06-25	280	172	108		2014-06-25	0	0	0		2014-06-25	61	0	61		2014-06-25	61	61	0		2014-06-25	0	0	0
2014-06-26	189	106	83		2014-06-26	237	163	74		2014-06-26	0	0	0		2014-06-26	130	72	58		2014-06-26	61	61	0		2014-06-26	284	182	102		2014-06-26	0	0	0		2014-06-26	119	61	58		2014-06-26	61	61	0		2014-06-26	0	0	0
2014-06-27	165	99	66		2014-06-27	194	133	61		2014-06-27	0	0	0		2014-06-27	135	72	63		2014-06-27	58	0	58		2014-06-27	237	158	79		2014-06-27	0	0	0		2014-06-27	121	61	60		2014-06-27	122	61	61		2014-06-27	63	63	0
2014-06-28	186	104	82		2014-06-28	192	108	84		2014-06-28	0	0	0		2014-06-28	132	72	60		2014-06-28	61	0	61		2014-06-28	240	140	100		2014-06-28	0	0	0		2014-06-28	0	0	0		2014-06-28	61	61	0		2014-06-28	0	0	0
2014-06-29	174	87	87		2014-06-29	182	112	70		2014-06-29	0	0	0		2014-06-29	137	76	61		2014-06-29	0	0	0		2014-06-29	249	137	112		2014-06-29	0	0	0		2014-06-29	66	0	66		2014-06-29	60	0	60		2014-06-29	0	0	0
2014-06-30	192	116	76		2014-06-30	239	159	80		2014-06-30	0	0	0		2014-06-30	154	89	65		2014-06-30	0	0	0		2014-06-30	296	204	92		2014-06-30	0	0	0		2014-06-30	58	0	58		2014-06-30	61	61	0		2014-06-30	63	63	0
2014-07-01	198	120	78		2014-07-01	258	166	92		2014-07-01	0	0	0		2014-07-01	80	80	0		2014-07-01	0	0	0		2014-07-01	336	234	102		2014-07-01	0	0	0		2014-07-01	0	0	0		2014-07-01	126	61	65		2014-07-01	0	0	0
2014-07-02	206	133	73		2014-07-02	278	202	76		2014-07-02	0	0	0		2014-07-02	156	87	69		2014-07-02	0	0	0		2014-07-02	334	225	109		2014-07-02	0	0	0		2014-07-02	58	0	58		2014-07-02	64	64	0		2014-07-02	0	0	0
2014-07-03	187	104	83		2014-07-03	312	208	104		2014-07-03	0	0	0		2014-07-03	150	89	61		2014-07-03	57	0	57		2014-07-03	318	226	92		2014-07-03	0	0	0		2014-07-03	0	0	0		2014-07-03	121	63	58		2014-07-03	58	0	58
2014-07-04	170	101	69		2014-07-04	244	166	78		2014-07-04	0	0	0		2014-07-04	136	70	66		2014-07-04	60	0	60		2014-07-04	284	197	87		2014-07-04	0	0	0		2014-07-04	61	61	0		2014-07-04	61	61	0		2014-07-04	57	0	57
2014-07-05	178	85	93		2014-07-05	197	118	79		2014-07-05	0	0	0		2014-07-05	144	74	70		2014-07-05	66	0	66		2014-07-05	227	148	79		2014-07-05	0	0	0		2014-07-05	0	0	0		2014-07-05	0	0	0		2014-07-05	0	0	0
2014-07-06	176	102	74		2014-07-06	257	157	100		2014-07-06	0	0	0		2014-07-06	163	76	87		2014-07-06	0	0	0		2014-07-06	250	159	91		2014-07-06	0	0	0		2014-07-06	57	0	57		2014-07-06	57	0	57		2014-07-06	0	0	0
2014-07-07	164	91	73		2014-07-07	304	220	84		2014-07-07	0	0	0		2014-07-07	144	78	66		2014-07-07	0	0	0		2014-07-07	324	228	96		2014-07-07	0	0	0		2014-07-07	0	0	0		2014-07-07	61	61	0		2014-07-07	0	0	0
2014-07-08	180	91	89		2014-07-08	273	190	83		2014-07-08	0	0	0		2014-07-08	135	70	65		2014-07-08	58	0	58		2014-07-08	314	218	96		2014-07-08	0	0	0		2014-07-08	63	63	0		2014-07-08	127	70	57		2014-07-08	0	0	0
2014-07-09	173	97	76		2014-07-09	251	173	78		2014-07-09	0	0	0		2014-07-09	143	80	63		2014-07-09	0	0	0		2014-07-09	314	209	105		2014-07-09	0	0	0		2014-07-09	0	0	0		2014-07-09	118	61	57		2014-07-09	124	63	61
2014-07-10	197	121	76		2014-07-10	252	165	87		2014-07-10	0	0	0		2014-07-10	141	72	69		2014-07-10	0	0	0		2014-07-10	308	213	95		2014-07-10	0	0	0		2014-07-10	57	0	57		2014-07-10	63	63	0		2014-07-10	0	0	0
2014-07-11	198	118	80		2014-07-11	267	183	84		2014-07-11	0	0	0		2014-07-11	141	80	61		2014-07-11	0	0	0		2014-07-11	568	417	151		2014-07-11	0	0	0		2014-07-11	66	0	66		2014-07-11	121	61	60		2014-07-11	0	0	0
2014-07-12	163	93	70		2014-07-12	211	125	86		2014-07-12	0	0	0		2014-07-12	144	78	66		2014-07-12	0	0	0		2014-07-12	325	191	134		2014-07-12	0	0	0		2014-07-12	0	0	0		2014-07-12	129	64	65		2014-07-12	63	0	63
2014-07-13	206	101	105		2014-07-13	203	114	89		2014-07-13	0	0	0		2014-07-13	154	80	74		2014-07-13	0	0	0		2014-07-13	335	218	117		2014-07-13	0	0	0		2014-07-13	0	0	0		2014-07-13	0	0	0		2014-07-13	0	0	0
2014-07-14	195	108	87		2014-07-14	305	190	115		2014-07-14	0	0	0		2014-07-14	184	101	83		2014-07-14	0	0	0		2014-07-14	1138	854	284		2014-07-14	0	0	0		2014-07-14	0	0	0		2014-07-14	58	0	58		2014-07-14	57	0	57
2014-07-15	261	170	91		2014-07-15	423	304	119		2014-07-15	0	0	0		2014-07-15	203	133	70		2014-07-15	0	0	0		2014-07-15	2064	1433	631		2014-07-15	0	0	0		2014-07-15	118	61	57		2014-07-15	121	64	57		2014-07-15	58	0	58
2014-07-16	224	135	89		2014-07-16	409	291	118		2014-07-16	0	0	0		2014-07-16	170	91	79		2014-07-16	0	0	0		2014-07-16	1699	1177	522		2014-07-16	0	0	0		2014-07-16	0	0	0		2014-07-16	124	64	60		2014-07-16	0	0	0
2014-07-17	240	157	83		2014-07-17	327	223	104		2014-07-17	0	0	0		2014-07-17	162	101	61		2014-07-17	0	0	0		2014-07-17	1628	1181	447		2014-07-17	0	0	0		2014-07-17	121	61	60		2014-07-17	57	0	57		2014-07-17	61	0	61
2014-07-18	264	182	82		2014-07-18	489	361	128		2014-07-18	0	0	0		2014-07-18	205	121	84		2014-07-18	0	0	0		2014-07-18	16000	7187	8813		2014-07-18	0	0	0		2014-07-18	118	61	57		2014-07-18	139	78	61		2014-07-18	126	68	58
2014-07-19	202	110	92		2014-07-19	292	183	109		2014-07-19	0	0	0		2014-07-19	146	80	66		2014-07-19	0	0	0		2014-07-19	24845	1449	23396		2014-07-19	0	0	0		2014-07-19	57	0	57		2014-07-19	61	0	61		2014-07-19	57	0	57
2014-07-20	205	116	89		2014-07-20	270	166	104		2014-07-20	0	0	0		2014-07-20	143	76	67		2014-07-20	58	0	58		2014-07-20	3375	955	2420		2014-07-20	0	0	0		2014-07-20	0	0	0		2014-07-20	121	61	60		2014-07-20	60	0	60
2014-07-21	217	137	80		2014-07-21	419	284	135		2014-07-21	0	0	0		2014-07-21	184	110	74		2014-07-21	64	64	0		2014-07-21	2127	1531	596		2014-07-21	0	0	0		2014-07-21	0	0	0		2014-07-21	133	70	63		2014-07-21	63	63	0
2014-07-22	211	129	82		2014-07-22	316	223	93		2014-07-22	0	0	0		2014-07-22	176	110	66		2014-07-22	0	0	0		2014-07-22	1851	1281	570		2014-07-22	0	0	0		2014-07-22	124	63	61		2014-07-22	119	61	58		2014-07-22	57	0	57
2014-07-23	218	135	83		2014-07-23	301	209	92		2014-07-23	0	0	0		2014-07-23	170	104	66		2014-07-23	0	0	0		2014-07-23	1420	986	434		2014-07-23	0	0	0		2014-07-23	68	68	0		2014-07-23	0	0	0		2014-07-23	0	0	0
2014-07-24	206	123	83		2014-07-24	333	215	118		2014-07-24	0	0	0		2014-07-24	187	104	83		2014-07-24	0	0	0		2014-07-24	1266	914	352		2014-07-24	0	0	0		2014-07-24	0	0	0		2014-07-24	0	0	0		2014-07-24	0	0	0
2014-07-25	193	106	87		2014-07-25	313	216	97		2014-07-25	0	0	0		2014-07-25	165	91	74		2014-07-25	0	0	0		2014-07-25	1253	901	352		2014-07-25	0	0	0		2014-07-25	63	63	0		2014-07-25	118	61	57		2014-07-25	0	0	0
2014-07-26	166	93	73		2014-07-26	292	182	110		2014-07-26	0	0	0		2014-07-26	155	89	66		2014-07-26	0	0	0		2014-07-26	951	630	321		2014-07-26	0	0	0		2014-07-26	0	0	0		2014-07-26	122	61	61		2014-07-26	61	0	61
2014-07-27	247	112	135		2014-07-27	308	186	122		2014-07-27	58	0	58		2014-07-27	156	85	71		2014-07-27	0	0	0		2014-07-27	1050	713	337		2014-07-27	0	0	0		2014-07-27	68	68	0		2014-07-27	0	0	0		2014-07-27	119	61	58
2014-07-28	217	137	80		2014-07-28	422	304	118		2014-07-28	0	0	0		2014-07-28	201	127	74		2014-07-28	0	0	0		2014-07-28	1230	948	282		2014-07-28	0	0	0		2014-07-28	123	63	60		2014-07-28	0	0	0		2014-07-28	119	61	58
2014-07-29	186	104	82		2014-07-29	365	239	126		2014-07-29	0	0	0		2014-07-29	213	142	71		2014-07-29	122	64	58		2014-07-29	1187	918	269		2014-07-29	0	0	0		2014-07-29	70	70	0		2014-07-29	60	0	60		2014-07-29	0	0	0
2014-07-30	205	127	78		2014-07-30	319	226	93		2014-07-30	0	0	0		2014-07-30	219	148	71		2014-07-30	0	0	0		2014-07-30	1270	963	307		2014-07-30	0	0	0		2014-07-30	61	0	61		2014-07-30	123	66	57		2014-07-30	0	0	0
2014-07-31	233	129	104		2014-07-31	342	253	89		2014-07-31	0	0	0		2014-07-31	190	110	80		2014-07-31	0	0	0		2014-07-31	1419	1006	413		2014-07-31	0	0	0		2014-07-31	0	0	0		2014-07-31	123	66	57		2014-07-31	57	0	57
2014-08-01	222	133	89		2014-08-01	350	248	102		2014-08-01	0	0	0		2014-08-01	244	165	79		2014-08-01	0	0	0		2014-08-01	1501	990	511		2014-08-01	0	0	0		2014-08-01	61	61	0		2014-08-01	68	68	0		2014-08-01	0	0	0
2014-08-02	192	106	86		2014-08-02	253	162	91		2014-08-02	0	0	0		2014-08-02	150	85	65		2014-08-02	0	0	0		2014-08-02	1459	684	775		2014-08-02	0	0	0		2014-08-02	0	0	0		2014-08-02	0	0	0		2014-08-02	0	0	0
2014-08-03	186	95	91		2014-08-03	265	148	117		2014-08-03	0	0	0		2014-08-03	183	114	69		2014-08-03	0	0	0		2014-08-03	1122	738	384		2014-08-03	0	0	0		2014-08-03	0	0	0		2014-08-03	0	0	0		2014-08-03	0	0	0
2014-08-04	203	120	83		2014-08-04	404	299	105		2014-08-04	0	0	0		2014-08-04	212	146	66		2014-08-04	57	0	57		2014-08-04	1284	961	323		2014-08-04	0	0	0		2014-08-04	0	0	0		2014-08-04	136	70	66		2014-08-04	121	61	60
2014-08-05	189	106	83		2014-08-05	368	268	100		2014-08-05	0	0	0		2014-08-05	196	131	65		2014-08-05	0	0	0		2014-08-05	1191	902	289		2014-08-05	0	0	0		2014-08-05	61	0	61		2014-08-05	64	64	0		2014-08-05	57	0	57
2014-08-06	220	112	108		2014-08-06	380	271	109		2014-08-06	0	0	0		2014-08-06	225	133	92		2014-08-06	63	63	0		2014-08-06	1236	881	355		2014-08-06	0	0	0		2014-08-06	0	0	0		2014-08-06	131	66	65		2014-08-06	0	0	0
2014-08-07	218	139	79		2014-08-07	456	338	118		2014-08-07	0	0	0		2014-08-07	182	112	70		2014-08-07	0	0	0		2014-08-07	1186	863	323		2014-08-07	0	0	0		2014-08-07	0	0	0		2014-08-07	120	63	57		2014-08-07	0	0	0
2014-08-08	227	131	96		2014-08-08	373	251	122		2014-08-08	0	0	0		2014-08-08	233	154	79		2014-08-08	0	0	0		2014-08-08	1122	845	277		2014-08-08	0	0	0		2014-08-08	58	0	58		2014-08-08	64	64	0		2014-08-08	65	0	65
2014-08-09	189	102	87		2014-08-09	276	180	96		2014-08-09	0	0	0		2014-08-09	180	101	79		2014-08-09	61	61	0		2014-08-09	748	471	277		2014-08-09	0	0	0		2014-08-09	61	0	61		2014-08-09	60	0	60		2014-08-09	0	0	0
2014-08-10	203	116	87		2014-08-10	308	182	126		2014-08-10	0	0	0		2014-08-10	177	101	76		2014-08-10	0	0	0		2014-08-10	787	524	263		2014-08-10	0	0	0		2014-08-10	60	0	60		2014-08-10	0	0	0		2014-08-10	57	0	57
2014-08-11	257	162	95		2014-08-11	516	381	135		2014-08-11	0	0	0		2014-08-11	232	162	70		2014-08-11	57	0	57		2014-08-11	1141	916	225		2014-08-11	0	0	0		2014-08-11	61	61	0		2014-08-11	61	61	0		2014-08-11	57	0	57
2014-08-12	244	140	104		2014-08-12	509	386	123		2014-08-12	0	0	0		2014-08-12	225	151	74		2014-08-12	0	0	0		2014-08-12	1100	855	245		2014-08-12	0	0	0		2014-08-12	122	61	61		2014-08-12	63	63	0		2014-08-12	61	0	61
2014-08-13	212	125	87		2014-08-13	690	523	167		2014-08-13	0	0	0		2014-08-13	218	144	74		2014-08-13	0	0	0		2014-08-13	1136	823	313		2014-08-13	0	0	0		2014-08-13	63	63	0		2014-08-13	61	61	0		2014-08-13	63	63	0
2014-08-14	222	148	74		2014-08-14	450	305	145		2014-08-14	0	0	0		2014-08-14	232	161	71		2014-08-14	60	0	60		2014-08-14	1104	840	264		2014-08-14	0	0	0		2014-08-14	60	0	60		2014-08-14	0	0	0		2014-08-14	124	66	58
2014-08-15	253	162	91		2014-08-15	464	333	131		2014-08-15	0	0	0		2014-08-15	258	182	76		2014-08-15	60	0	60		2014-08-15	1058	752	306		2014-08-15	0	0	0		2014-08-15	0	0	0		2014-08-15	124	63	61		2014-08-15	135	70	65
2014-08-16	242	129	113		2014-08-16	324	198	126		2014-08-16	0	0	0		2014-08-16	203	129	74		2014-08-16	58	0	58		2014-08-16	729	481	248		2014-08-16	0	0	0		2014-08-16	57	0	57		2014-08-16	0	0	0		2014-08-16	64	64	0
2014-08-17	223	121	102		2014-08-17	351	216	135		2014-08-17	60	0	60		2014-08-17	216	112	104		2014-08-17	0	0	0		2014-08-17	722	481	241		2014-08-17	0	0	0		2014-08-17	60	0	60		2014-08-17	61	61	0		2014-08-17	0	0	0
2014-08-18	267	172	95		2014-08-18	502	367	135		2014-08-18	0	0	0		2014-08-18	289	205	84		2014-08-18	57	0	57		2014-08-18	1131	874	257		2014-08-18	0	0	0		2014-08-18	58	0	58		2014-08-18	124	66	58		2014-08-18	57	0	57
2014-08-19	268	169	99		2014-08-19	472	357	115		2014-08-19	0	0	0		2014-08-19	339	231	108		2014-08-19	0	0	0		2014-08-19	1064	840	224		2014-08-19	0	0	0		2014-08-19	120	63	57		2014-08-19	0	0	0		2014-08-19	61	61	0
2014-08-20	248	152	96		2014-08-20	613	464	149		2014-08-20	0	0	0		2014-08-20	312	226	86		2014-08-20	0	0	0		2014-08-20	1062	810	252		2014-08-20	0	0	0		2014-08-20	126	61	65		2014-08-20	61	61	0		2014-08-20	0	0	0
2014-08-21	287	182	105		2014-08-21	1337	976	361		2014-08-21	0	0	0		2014-08-21	344	248	96		2014-08-21	0	0	0		2014-08-21	1105	849	256		2014-08-21	0	0	0		2014-08-21	126	68	58		2014-08-21	125	64	61		2014-08-21	0	0	0
2014-08-22	282	177	105		2014-08-22	1101	851	250		2014-08-22	0	0	0		2014-08-22	299	215	84		2014-08-22	0	0	0		2014-08-22	913	701	212		2014-08-22	0	0	0		2014-08-22	57	0	57		2014-08-22	124	66	58		2014-08-22	0	0	0
2014-08-23	229	120	109		2014-08-23	538	349	189		2014-08-23	0	0	0		2014-08-23	230	137	93		2014-08-23	0	0	0		2014-08-23	671	457	214		2014-08-23	0	0	0		2014-08-23	60	0	60		2014-08-23	124	63	61		2014-08-23	57	0	57
2014-08-24	248	131	117		2014-08-24	508	338	170		2014-08-24	0	0	0		2014-08-24	231	144	87		2014-08-24	61	0	61		2014-08-24	761	533	228		2014-08-24	0	0	0		2014-08-24	0	0	0		2014-08-24	124	61	63		2014-08-24	0	0	0
2014-08-25	267	175	92		2014-08-25	920	772	148		2014-08-25	0	0	0		2014-08-25	305	218	87		2014-08-25	0	0	0		2014-08-25	1124	904	220		2014-08-25	0	0	0		2014-08-25	121	61	60		2014-08-25	64	64	0		2014-08-25	66	66	0
2014-08-26	266	170	96		2014-08-26	752	591	161		2014-08-26	0	0	0		2014-08-26	286	200	86		2014-08-26	0	0	0		2014-08-26	1121	852	269		2014-08-26	0	0	0		2014-08-26	0	0	0		2014-08-26	0	0	0		2014-08-26	0	0	0
2014-08-27	277	168	109		2014-08-27	641	490	151		2014-08-27	0	0	0		2014-08-27	403	268	135		2014-08-27	0	0	0		2014-08-27	1045	806	239		2014-08-27	0	0	0		2014-08-27	58	0	58		2014-08-27	127	66	61		2014-08-27	0	0	0
2014-08-28	272	173	99		2014-08-28	897	726	171		2014-08-28	0	0	0		2014-08-28	793	600	193		2014-08-28	0	0	0		2014-08-28	1141	860	281		2014-08-28	0	0	0		2014-08-28	0	0	0		2014-08-28	126	66	60		2014-08-28	70	70	0
2014-08-29	274	187	87		2014-08-29	951	777	174		2014-08-29	0	0	0		2014-08-29	646	465	181		2014-08-29	0	0	0		2014-08-29	937	718	219		2014-08-29	0	0	0		2014-08-29	60	0	60		2014-08-29	57	0	57		2014-08-29	58	0	58
2014-08-30	238	125	113		2014-08-30	512	354	158		2014-08-30	0	0	0		2014-08-30	386	228	158		2014-08-30	0	0	0		2014-08-30	724	490	234		2014-08-30	0	0	0		2014-08-30	58	0	58		2014-08-30	121	64	57		2014-08-30	0	0	0
2014-08-31	275	150	125		2014-08-31	537	367	170		2014-08-31	0	0	0		2014-08-31	377	213	164		2014-08-31	63	63	0		2014-08-31	739	527	212		2014-08-31	0	0	0		2014-08-31	61	0	61		2014-08-31	137	64	73		2014-08-31	66	0	66
2014-09-01	309	201	108		2014-09-01	924	760	164		2014-09-01	0	0	0		2014-09-01	559	395	164		2014-09-01	0	0	0		2014-09-01	1671	1164	507		2014-09-01	0	0	0		2014-09-01	121	63	58		2014-09-01	129	68	61		2014-09-01	61	61	0
2014-09-02	356	225	131		2014-09-02	1011	828	183		2014-09-02	0	0	0		2014-09-02	547	412	135		2014-09-02	0	0	0		2014-09-02	9262	6339	2923		2014-09-02	0	0	0		2014-09-02	61	0	61		2014-09-02	132	66	66		2014-09-02	61	61	0
2014-09-03	286	168	118		2014-09-03	810	633	177		2014-09-03	0	0	0		2014-09-03	500	366	134		2014-09-03	61	0	61		2014-09-03	2329	1441	888		2014-09-03	0	0	0		2014-09-03	124	61	63		2014-09-03	125	68	57		2014-09-03	0	0	0
2014-09-04	284	175	109		2014-09-04	777	619	158		2014-09-04	0	0	0		2014-09-04	527	366	161		2014-09-04	0	0	0		2014-09-04	1573	1084	489		2014-09-04	0	0	0		2014-09-04	58	0	58		2014-09-04	129	63	66		2014-09-04	60	0	60
2014-09-05	253	157	96		2014-09-05	667	518	149		2014-09-05	0	0	0		2014-09-05	656	492	164		2014-09-05	0	0	0		2014-09-05	1356	930	426		2014-09-05	0	0	0		2014-09-05	0	0	0		2014-09-05	124	63	61		2014-09-05	0	0	0
2014-09-06	243	133	110		2014-09-06	438	268	170		2014-09-06	0	0	0		2014-09-06	390	242	148		2014-09-06	57	0	57		2014-09-06	1108	760	348		2014-09-06	0	0	0		2014-09-06	61	0	61		2014-09-06	130	63	67		2014-09-06	60	0	60
2014-09-07	233	125	108		2014-09-07	510	313	197		2014-09-07	0	0	0		2014-09-07	356	205	151		2014-09-07	58	0	58		2014-09-07	1241	843	398		2014-09-07	0	0	0		2014-09-07	58	0	58		2014-09-07	132	61	71		2014-09-07	0	0	0
2014-09-08	256	118	138		2014-09-08	538	364	174		2014-09-08	0	0	0		2014-09-08	832	603	229		2014-09-08	119	61	58		2014-09-08	1075	720	355		2014-09-08	0	0	0		2014-09-08	61	61	0		2014-09-08	126	61	65		2014-09-08	61	0	61
2014-09-09	488	349	139		2014-09-09	1230	953	277		2014-09-09	0	0	0		2014-09-09	3749	2794	955		2014-09-09	0	0	0		2014-09-09	3481	2562	919		2014-09-09	0	0	0		2014-09-09	66	66	0		2014-09-09	135	74	61		2014-09-09	57	0	57
2014-09-10	478	330	148		2014-09-10	2085	1532	553		2014-09-10	0	0	0		2014-09-10	1285	944	341		2014-09-10	0	0	0		2014-09-10	1344	945	399		2014-09-10	0	0	0		2014-09-10	133	64	69		2014-09-10	138	78	60		2014-09-10	61	61	0
2014-09-11	388	257	131		2014-09-11	1231	917	314		2014-09-11	0	0	0		2014-09-11	829	630	199		2014-09-11	57	0	57		2014-09-11	1231	896	335		2014-09-11	0	0	0		2014-09-11	0	0	0		2014-09-11	70	70	0		2014-09-11	0	0	0
2014-09-12	319	207	112		2014-09-12	1122	888	234		2014-09-12	0	0	0		2014-09-12	535	374	161		2014-09-12	58	0	58		2014-09-12	1147	841	306		2014-09-12	0	0	0		2014-09-12	137	74	63		2014-09-12	126	63	63		2014-09-12	61	0	61
2014-09-13	307	163	144		2014-09-13	880	620	260		2014-09-13	0	0	0		2014-09-13	442	282	160		2014-09-13	61	0	61		2014-09-13	937	524	413		2014-09-13	0	0	0		2014-09-13	130	61	69		2014-09-13	61	0	61		2014-09-13	57	0	57
2014-09-14	297	162	135		2014-09-14	2082	1249	833		2014-09-14	0	0	0		2014-09-14	354	222	132		2014-09-14	124	61	63		2014-09-14	1009	600	409		2014-09-14	0	0	0		2014-09-14	126	61	65		2014-09-14	127	64	63		2014-09-14	119	61	58
2014-09-15	691	499	192		2014-09-15	30840	14763	16077		2014-09-15	0	0	0		2014-09-15	631	470	161		2014-09-15	0	0	0		2014-09-15	1328	924	404		2014-09-15	0	0	0		2014-09-15	144	70	74		2014-09-15	145	80	65		2014-09-15	60	0	60
2014-09-16	570	400	170		2014-09-16	10853	4127	6726		2014-09-16	0	0	0		2014-09-16	470	323	147		2014-09-16	0	0	0		2014-09-16	1168	862	306		2014-09-16	0	0	0		2014-09-16	129	63	66		2014-09-16	144	83	61		2014-09-16	0	0	0
2014-09-17	527	347	180		2014-09-17	11621	8759	2862		2014-09-17	0	0	0		2014-09-17	406	288	118		2014-09-17	0	0	0		2014-09-17	1099	765	334		2014-09-17	0	0	0		2014-09-17	64	64	0		2014-09-17	129	64	65		2014-09-17	63	63	0
2014-09-18	396	265	131		2014-09-18	2424	1561	863		2014-09-18	0	0	0		2014-09-18	429	304	125		2014-09-18	0	0	0		2014-09-18	875	619	256		2014-09-18	0	0	0		2014-09-18	70	0	70		2014-09-18	0	0	0		2014-09-18	0	0	0
2014-09-19	505	341	164		2014-09-19	1468	1007	461		2014-09-19	0	0	0		2014-09-19	503	352	151		2014-09-19	0	0	0		2014-09-19	896	640	256		2014-09-19	0	0	0		2014-09-19	124	64	60		2014-09-19	132	66	66		2014-09-19	0	0	0
2014-09-20	374	198	176		2014-09-20	1094	644	450		2014-09-20	0	0	0		2014-09-20	353	223	130		2014-09-20	61	0	61		2014-09-20	611	323	288		2014-09-20	0	0	0		2014-09-20	69	0	69		2014-09-20	135	66	69		2014-09-20	130	61	69
2014-09-21	390	226	164		2014-09-21	999	613	386		2014-09-21	0	0	0		2014-09-21	334	183	151		2014-09-21	61	61	0		2014-09-21	674	400	274		2014-09-21	0	0	0		2014-09-21	65	0	65		2014-09-21	127	61	66		2014-09-21	65	0	65
2014-09-22	530	357	173		2014-09-22	2044	1392	652		2014-09-22	0	0	0		2014-09-22	383	257	126		2014-09-22	61	0	61		2014-09-22	983	682	301		2014-09-22	0	0	0		2014-09-22	121	61	60		2014-09-22	125	64	61		2014-09-22	0	0	0
2014-09-23	480	313	167		2014-09-23	1308	911	397		2014-09-23	0	0	0		2014-09-23	382	264	118		2014-09-23	61	0	61		2014-09-23	909	667	242		2014-09-23	0	0	0		2014-09-23	70	70	0		2014-09-23	132	66	66		2014-09-23	61	61	0
2014-09-24	613	414	199		2014-09-24	1239	867	372		2014-09-24	0	0	0		2014-09-24	651	484	167		2014-09-24	121	61	60		2014-09-24	953	707	246		2014-09-24	0	0	0		2014-09-24	0	0	0		2014-09-24	72	72	0		2014-09-24	0	0	0
2014-09-25	452	304	148		2014-09-25	1177	851	326		2014-09-25	0	0	0		2014-09-25	326	208	118		2014-09-25	0	0	0		2014-09-25	901	628	273		2014-09-25	0	0	0		2014-09-25	63	63	0		2014-09-25	121	61	60		2014-09-25	63	63	0
2014-09-26	439	276	163		2014-09-26	1209	875	334		2014-09-26	0	0	0		2014-09-26	322	204	118		2014-09-26	0	0	0		2014-09-26	881	642	239		2014-09-26	0	0	0		2014-09-26	124	64	60		2014-09-26	64	64	0		2014-09-26	61	61	0
2014-09-27	376	202	174		2014-09-27	871	502	369		2014-09-27	0	0	0		2014-09-27	273	151	122		2014-09-27	0	0	0		2014-09-27	680	395	285		2014-09-27	0	0	0		2014-09-27	122	61	61		2014-09-27	0	0	0		2014-09-27	66	66	0
2014-09-28	438	268	170		2014-09-28	926	645	281		2014-09-28	0	0	0		2014-09-28	304	205	99		2014-09-28	0	0	0		2014-09-28	1105	746	359		2014-09-28	0	0	0		2014-09-28	73	0	73		2014-09-28	121	61	60		2014-09-28	61	61	0
2014-09-29	383	229	154		2014-09-29	831	617	214		2014-09-29	0	0	0		2014-09-29	291	204	87		2014-09-29	0	0	0		2014-09-29	941	681	260		2014-09-29	0	0	0		2014-09-29	0	0	0		2014-09-29	127	66	61		2014-09-29	61	61	0
2014-09-30	377	222	155		2014-09-30	729	498	231		2014-09-30	0	0	0		2014-09-30	268	150	118		2014-09-30	0	0	0		2014-09-30	900	644	256		2014-09-30	0	0	0		2014-09-30	0	0	0		2014-09-30	0	0	0		2014-09-30	63	63	0
2014-10-01	316	162	154		2014-10-01	449	231	218		2014-10-01	0	0	0		2014-10-01	212	104	108		2014-10-01	122	61	61		2014-10-01	550	323	227		2014-10-01	0	0	0		2014-10-01	61	0	61		2014-10-01	63	63	0		2014-10-01	0	0	0
2014-10-02	309	139	170		2014-10-02	436	247	189		2014-10-02	0	0	0		2014-10-02	202	106	96		2014-10-02	130	64	66		2014-10-02	623	354	269		2014-10-02	0	0	0		2014-10-02	61	0	61		2014-10-02	121	61	60		2014-10-02	0	0	0
2014-10-03	323	172	151		2014-10-03	422	220	202		2014-10-03	60	0	60		2014-10-03	196	104	92		2014-10-03	0	0	0		2014-10-03	564	304	260		2014-10-03	0	0	0		2014-10-03	61	0	61		2014-10-03	0	0	0		2014-10-03	61	61	0
2014-10-04	362	177	185		2014-10-04	400	223	177		2014-10-04	0	0	0		2014-10-04	199	104	95		2014-10-04	127	61	66		2014-10-04	665	380	285		2014-10-04	0	0	0		2014-10-04	134	61	73		2014-10-04	0	0	0		2014-10-04	0	0	0
2014-10-05	343	158	185		2014-10-05	458	257	201		2014-10-05	0	0	0		2014-10-05	224	116	108		2014-10-05	0	0	0		2014-10-05	670	375	295		2014-10-05	0	0	0		2014-10-05	60	0	60		2014-10-05	122	61	61		2014-10-05	60	0	60
2014-10-06	368	198	170		2014-10-06	538	346	192		2014-10-06	0	0	0		2014-10-06	205	110	95		2014-10-06	0	0	0		2014-10-06	745	450	295		2014-10-06	0	0	0		2014-10-06	60	0	60		2014-10-06	66	0	66		2014-10-06	0	0	0
2014-10-07	446	254	192		2014-10-07	583	349	234		2014-10-07	0	0	0		2014-10-07	223	127	96		2014-10-07	0	0	0		2014-10-07	1054	653	401		2014-10-07	0	0	0		2014-10-07	129	68	61		2014-10-07	0	0	0		2014-10-07	61	0	61
2014-10-08	664	433	231		2014-10-08	1173	867	306		2014-10-08	0	0	0		2014-10-08	364	242	122		2014-10-08	0	0	0		2014-10-08	1429	989	440		2014-10-08	0	0	0		2014-10-08	129	63	66		2014-10-08	66	66	0		2014-10-08	60	0	60
2014-10-09	605	406	199		2014-10-09	1420	983	437		2014-10-09	0	0	0		2014-10-09	321	212	109		2014-10-09	0	0	0		2014-10-09	3213	2248	965		2014-10-09	0	0	0		2014-10-09	124	63	61		2014-10-09	129	63	66		2014-10-09	0	0	0
2014-10-10	518	316	202		2014-10-10	1313	894	419		2014-10-10	0	0	0		2014-10-10	368	259	109		2014-10-10	64	64	0		2014-10-10	3093	2231	862		2014-10-10	0	0	0		2014-10-10	61	0	61		2014-10-10	82	82	0		2014-10-10	64	64	0
2014-10-11	601	377	224		2014-10-11	1287	886	401		2014-10-11	0	0	0		2014-10-11	290	198	92		2014-10-11	0	0	0		2014-10-11	1795	1168	627		2014-10-11	0	0	0		2014-10-11	126	66	60		2014-10-11	127	66	61		2014-10-11	121	61	60
2014-10-12	464	243	221		2014-10-12	696	405	291		2014-10-12	0	0	0		2014-10-12	236	127	109		2014-10-12	0	0	0		2014-10-12	1546	865	681		2014-10-12	0	0	0		2014-10-12	121	61	60		2014-10-12	66	0	66		2014-10-12	0	0	0
2014-10-13	692	457	235		2014-10-13	1141	860	281		2014-10-13	0	0	0		2014-10-13	326	204	122		2014-10-13	0	0	0		2014-10-13	1967	1322	645		2014-10-13	0	0	0		2014-10-13	61	61	0		2014-10-13	132	66	66		2014-10-13	69	0	69
2014-10-14	764	470	294		2014-10-14	1130	843	287		2014-10-14	0	0	0		2014-10-14	281	186	95		2014-10-14	61	61	0		2014-10-14	2011	1307	704		2014-10-14	0	0	0		2014-10-14	138	78	60		2014-10-14	0	0	0		2014-10-14	0	0	0
2014-10-15	1031	631	400		2014-10-15	1165	859	306		2014-10-15	0	0	0		2014-10-15	317	212	105		2014-10-15	61	61	0		2014-10-15	2476	1654	822		2014-10-15	0	0	0		2014-10-15	134	61	73		2014-10-15	124	64	60		2014-10-15	0	0	0
2014-10-16	908	589	319		2014-10-16	1117	823	294		2014-10-16	0	0	0		2014-10-16	3609	1992	1617		2014-10-16	0	0	0		2014-10-16	3283	2306	977		2014-10-16	0	0	0		2014-10-16	124	64	60		2014-10-16	70	70	0		2014-10-16	0	0	0
2014-10-17	706	422	284		2014-10-17	1196	803	393		2014-10-17	0	0	0		2014-10-17	6746	946	5800		2014-10-17	0	0	0		2014-10-17	4168	2784	1384		2014-10-17	0	0	0		2014-10-17	122	61	61		2014-10-17	126	61	65		2014-10-17	0	0	0
2014-10-18	717	333	384		2014-10-18	844	425	419		2014-10-18	0	0	0		2014-10-18	790	240	550		2014-10-18	0	0	0		2014-10-18	8633	3893	4740		2014-10-18	0	0	0		2014-10-18	129	63	66		2014-10-18	130	64	66		2014-10-18	65	0	65
2014-10-19	1645	837	808		2014-10-19	1754	880	874		2014-10-19	0	0	0		2014-10-19	818	411	407		2014-10-19	161	78	83		2014-10-19	29729	12185	17544		2014-10-19	0	0	0		2014-10-19	230	82	148		2014-10-19	222	91	131		2014-10-19	158	66	92
2014-10-20	1536	908	628		2014-10-20	1738	1041	697		2014-10-20	0	0	0		2014-10-20	783	523	260		2014-10-20	134	61	73		2014-10-20	11763	7778	3985		2014-10-20	0	0	0		2014-10-20	179	83	96		2014-10-20	217	125	92		2014-10-20	129	63	66
2014-10-21	1344	855	489		2014-10-21	1506	943	563		2014-10-21	0	0	0		2014-10-21	569	380	189		2014-10-21	61	61	0		2014-10-21	3834	2512	1322		2014-10-21	0	0	0		2014-10-21	166	80	86		2014-10-21	148	87	61		2014-10-21	68	68	0
2014-10-22	1191	772	419		2014-10-22	1383	918	465		2014-10-22	0	0	0		2014-10-22	504	344	160		2014-10-22	61	61	0		2014-10-22	2260	1357	903		2014-10-22	0	0	0		2014-10-22	135	70	65		2014-10-22	150	80	70		2014-10-22	129	68	61
2014-10-23	1061	681	380		2014-10-23	1494	973	521		2014-10-23	0	0	0		2014-10-23	441	293	148		2014-10-23	61	61	0		2014-10-23	1920	1078	842		2014-10-23	0	0	0		2014-10-23	142	72	70		2014-10-23	154	80	74		2014-10-23	64	64	0
2014-10-24	972	603	369		2014-10-24	1521	969	552		2014-10-24	0	0	0		2014-10-24	421	270	151		2014-10-24	0	0	0		2014-10-24	2996	2002	994		2014-10-24	0	0	0		2014-10-24	138	72	66		2014-10-24	139	78	61		2014-10-24	64	64	0
2014-10-25	765	389	376		2014-10-25	1495	754	741		2014-10-25	0	0	0		2014-10-25	310	166	144		2014-10-25	61	0	61		2014-10-25	1771	915	856		2014-10-25	0	0	0		2014-10-25	136	66	70		2014-10-25	159	76	83		2014-10-25	138	64	74
2014-10-26	998	537	461		2014-10-26	1493	834	659		2014-10-26	0	0	0		2014-10-26	322	158	164		2014-10-26	129	63	66		2014-10-26	1453	833	620		2014-10-26	0	0	0		2014-10-26	160	64	96		2014-10-26	135	66	69		2014-10-26	61	61	0
2014-10-27	1470	927	543		2014-10-27	3770	2119	1651		2014-10-27	0	0	0		2014-10-27	370	248	122		2014-10-27	0	0	0		2014-10-27	1351	911	440		2014-10-27	0	0	0		2014-10-27	129	63	66		2014-10-27	148	83	65		2014-10-27	70	70	0
2014-10-28	1300	856	444		2014-10-28	6474	2991	3483		2014-10-28	0	0	0		2014-10-28	402	259	143		2014-10-28	60	0	60		2014-10-28	1178	794	384		2014-10-28	0	0	0		2014-10-28	160	82	78		2014-10-28	161	95	66		2014-10-28	0	0	0
2014-10-29	1181	777	404		2014-10-29	3348	2386	962		2014-10-29	0	0	0		2014-10-29	413	278	135		2014-10-29	0	0	0		2014-10-29	976	664	312		2014-10-29	0	0	0		2014-10-29	0	0	0		2014-10-29	134	74	60		2014-10-29	61	61	0
2014-10-30	1161	735	426		2014-10-30	3106	2149	957		2014-10-30	0	0	0		2014-10-30	369	247	122		2014-10-30	0	0	0		2014-10-30	735	482	253		2014-10-30	0	0	0		2014-10-30	133	63	70		2014-10-30	133	72	61		2014-10-30	66	0	66
2014-10-31	1142	703	439		2014-10-31	3623	2423	1200		2014-10-31	0	0	0		2014-10-31	392	248	144		2014-10-31	0	0	0		2014-10-31	676	478	198		2014-10-31	0	0	0		2014-10-31	60	0	60		2014-10-31	134	74	60		2014-10-31	65	0	65
2014-11-01	1167	572	595		2014-11-01	6295	3028	3267		2014-11-01	0	0	0		2014-11-01	316	159	157		2014-11-01	0	0	0		2014-11-01	540	316	224		2014-11-01	0	0	0		2014-11-01	61	0	61		2014-11-01	131	70	61		2014-11-01	61	0	61
2014-11-02	1698	853	845		2014-11-02	16717	5751	10966		2014-11-02	124	63	61		2014-11-02	489	243	246		2014-11-02	129	63	66		2014-11-02	920	481	439		2014-11-02	0	0	0		2014-11-02	204	78	126		2014-11-02	169	78	91		2014-11-02	78	0	78
2014-11-03	2369	1517	852		2014-11-03	7394	5035	2359		2014-11-03	0	0	0		2014-11-03	610	436	174		2014-11-03	0	0	0		2014-11-03	806	575	231		2014-11-03	0	0	0		2014-11-03	165	82	83		2014-11-03	169	87	82		2014-11-03	66	66	0
2014-11-04	1655	964	691		2014-11-04	2654	1730	924		2014-11-04	0	0	0		2014-11-04	479	309	170		2014-11-04	0	0	0		2014-11-04	645	437	208		2014-11-04	0	0	0		2014-11-04	144	74	70		2014-11-04	136	66	70		2014-11-04	61	61	0
2014-11-05	1598	960	638		2014-11-05	1746	1027	719		2014-11-05	0	0	0		2014-11-05	423	301	122		2014-11-05	0	0	0		2014-11-05	548	375	173		2014-11-05	0	0	0		2014-11-05	146	76	70		2014-11-05	135	74	61		2014-11-05	63	63	0
2014-11-06	1457	893	564		2014-11-06	1836	1110	726		2014-11-06	0	0	0		2014-11-06	382	256	126		2014-11-06	0	0	0		2014-11-06	466	319	147		2014-11-06	0	0	0		2014-11-06	135	66	69		2014-11-06	136	70	66		2014-11-06	124	63	61
2014-11-07	1311	858	453		2014-11-07	1493	957	536		2014-11-07	0	0	0		2014-11-07	316	204	112		2014-11-07	0	0	0		2014-11-07	458	291	167		2014-11-07	0	0	0		2014-11-07	146	76	70		2014-11-07	127	66	61		2014-11-07	66	66	0
2014-11-08	914	509	405		2014-11-08	967	574	393		2014-11-08	0	0	0		2014-11-08	299	173	126		2014-11-08	0	0	0		2014-11-08	331	180	151		2014-11-08	0	0	0		2014-11-08	145	63	82		2014-11-08	129	68	61		2014-11-08	0	0	0
2014-11-09	1078	532	546		2014-11-09	853	501	352		2014-11-09	0	0	0		2014-11-09	348	191	157		2014-11-09	66	0	66		2014-11-09	411	222	189		2014-11-09	0	0	0		2014-11-09	202	64	138		2014-11-09	151	72	79		2014-11-09	61	0	61
2014-11-10	1328	916	412		2014-11-10	989	743	246		2014-11-10	0	0	0		2014-11-10	357	231	126		2014-11-10	60	0	60		2014-11-10	340	215	125		2014-11-10	0	0	0		2014-11-10	164	72	92		2014-11-10	142	82	60		2014-11-10	124	63	61
2014-11-11	1371	865	506		2014-11-11	718	506	212		2014-11-11	0	0	0		2014-11-11	370	231	139		2014-11-11	61	0	61		2014-11-11	316	198	118		2014-11-11	0	0	0		2014-11-11	131	61	70		2014-11-11	155	82	73		2014-11-11	128	63	65
2014-11-12	1477	899	578		2014-11-12	795	549	246		2014-11-12	0	0	0		2014-11-12	419	271	148		2014-11-12	0	0	0		2014-11-12	382	234	148		2014-11-12	0	0	0		2014-11-12	155	76	79		2014-11-12	143	82	61		2014-11-12	122	61	61
2014-11-13	1490	934	556		2014-11-13	1736	1045	691		2014-11-13	0	0	0		2014-11-13	396	248	148		2014-11-13	0	0	0		2014-11-13	433	298	135		2014-11-13	0	0	0		2014-11-13	131	66	65		2014-11-13	130	70	60		2014-11-13	129	68	61
2014-11-14	2252	1372	880		2014-11-14	1009	743	266		2014-11-14	0	0	0		2014-11-14	378	231	147		2014-11-14	64	64	0		2014-11-14	366	231	135		2014-11-14	0	0	0		2014-11-14	137	63	74		2014-11-14	124	63	61		2014-11-14	0	0	0
2014-11-15	6981	2614	4367		2014-11-15	582	354	228		2014-11-15	0	0	0		2014-11-15	349	188	161		2014-11-15	0	0	0		2014-11-15	317	191	126		2014-11-15	0	0	0		2014-11-15	140	66	74		2014-11-15	136	76	60		2014-11-15	61	61	0
2014-11-16	3802	2253	1549		2014-11-16	531	296	235		2014-11-16	0	0	0		2014-11-16	423	215	208		2014-11-16	0	0	0		2014-11-16	355	166	189		2014-11-16	0	0	0		2014-11-16	163	80	83		2014-11-16	139	66	73		2014-11-16	73	0	73
2014-11-17	4140	2769	1371		2014-11-17	696	504	192		2014-11-17	0	0	0		2014-11-17	473	313	160		2014-11-17	63	63	0		2014-11-17	355	234	121		2014-11-17	0	0	0		2014-11-17	159	93	66		2014-11-17	142	82	60		2014-11-17	0	0	0
2014-11-18	2587	1615	972		2014-11-18	578	411	167		2014-11-18	0	0	0		2014-11-18	505	354	151		2014-11-18	0	0	0		2014-11-18	422	284	138		2014-11-18	0	0	0		2014-11-18	134	74	60		2014-11-18	80	80	0		2014-11-18	63	63	0
2014-11-19	1884	1027	857		2014-11-19	500	374	126		2014-11-19	0	0	0		2014-11-19	464	309	155		2014-11-19	61	0	61		2014-11-19	356	225	131		2014-11-19	0	0	0		2014-11-19	0	0	0		2014-11-19	141	76	65		2014-11-19	0	0	0
2014-11-20	1579	924	655		2014-11-20	428	298	130		2014-11-20	0	0	0		2014-11-20	516	358	158		2014-11-20	0	0	0		2014-11-20	322	213	109		2014-11-20	0	0	0		2014-11-20	129	63	66		2014-11-20	130	64	66		2014-11-20	63	63	0
2014-11-21	1437	870	567		2014-11-21	437	282	155		2014-11-21	0	0	0		2014-11-21	498	319	179		2014-11-21	0	0	0		2014-11-21	328	198	130		2014-11-21	0	0	0		2014-11-21	61	61	0		2014-11-21	141	80	61		2014-11-21	61	0	61
2014-11-22	1181	592	589		2014-11-22	356	205	151		2014-11-22	0	0	0		2014-11-22	384	220	164		2014-11-22	0	0	0		2014-11-22	283	148	135		2014-11-22	0	0	0		2014-11-22	70	0	70		2014-11-22	63	63	0		2014-11-22	0	0	0
2014-11-23	1262	642	620		2014-11-23	365	195	170		2014-11-23	0	0	0		2014-11-23	652	312	340		2014-11-23	66	0	66		2014-11-23	343	183	160		2014-11-23	0	0	0		2014-11-23	133	63	70		2014-11-23	134	68	66		2014-11-23	61	0	61
2014-11-24	1345	856	489		2014-11-24	474	327	147		2014-11-24	0	0	0		2014-11-24	707	479	228		2014-11-24	0	0	0		2014-11-24	348	218	130		2014-11-24	0	0	0		2014-11-24	143	74	69		2014-11-24	138	72	66		2014-11-24	66	66	0
2014-11-25	1276	850	426		2014-11-25	425	281	144		2014-11-25	0	0	0		2014-11-25	694	453	241		2014-11-25	0	0	0		2014-11-25	341	228	113		2014-11-25	0	0	0		2014-11-25	138	72	66		2014-11-25	149	83	66		2014-11-25	129	63	66
2014-11-26	1157	735	422		2014-11-26	378	260	118		2014-11-26	0	0	0		2014-11-26	620	419	201		2014-11-26	0	0	0		2014-11-26	296	187	109		2014-11-26	0	0	0		2014-11-26	125	64	61		2014-11-26	157	91	66		2014-11-26	131	70	61
2014-11-27	1284	763	521		2014-11-27	359	220	139		2014-11-27	0	0	0		2014-11-27	640	447	193		2014-11-27	0	0	0		2014-11-27	295	186	109		2014-11-27	0	0	0		2014-11-27	70	70	0		2014-11-27	142	76	66		2014-11-27	122	61	61
2014-11-28	1099	747	352		2014-11-28	471	324	147		2014-11-28	0	0	0		2014-11-28	649	451	198		2014-11-28	0	0	0		2014-11-28	260	173	87		2014-11-28	0	0	0		2014-11-28	141	72	69		2014-11-28	128	68	60		2014-11-28	60	0	60
2014-11-29	740	378	362		2014-11-29	282	148	134		2014-11-29	0	0	0		2014-11-29	553	279	274		2014-11-29	0	0	0		2014-11-29	253	144	109		2014-11-29	0	0	0		2014-11-29	185	72	113		2014-11-29	64	64	0		2014-11-29	0	0	0
2014-11-30	894	450	444		2014-11-30	289	158	131		2014-11-30	0	0	0		2014-11-30	555	256	299		2014-11-30	61	0	61		2014-11-30	289	150	139		2014-11-30	0	0	0		2014-11-30	131	70	61		2014-11-30	134	68	66		2014-11-30	0	0	0
2014-12-01	1262	808	454		2014-12-01	430	282	148		2014-12-01	0	0	0		2014-12-01	1121	820	301		2014-12-01	0	0	0		2014-12-01	309	170	139		2014-12-01	0	0	0		2014-12-01	139	70	69		2014-12-01	150	80	70		2014-12-01	138	78	60
2014-12-02	1288	841	447		2014-12-02	325	229	96		2014-12-02	0	0	0		2014-12-02	1130	785	345		2014-12-02	0	0	0		2014-12-02	288	188	100		2014-12-02	0	0	0		2014-12-02	143	78	65		2014-12-02	146	80	66		2014-12-02	146	76	70
2014-12-03	1290	853	437		2014-12-03	317	208	109		2014-12-03	0	0	0		2014-12-03	1504	906	598		2014-12-03	66	66	0		2014-12-03	257	183	74		2014-12-03	0	0	0		2014-12-03	70	70	0		2014-12-03	141	72	69		2014-12-03	141	76	65
2014-12-04	1089	684	405		2014-12-04	325	216	109		2014-12-04	0	0	0		2014-12-04	1752	965	787		2014-12-04	0	0	0		2014-12-04	258	166	92		2014-12-04	0	0	0		2014-12-04	124	64	60		2014-12-04	128	68	60		2014-12-04	137	72	65
2014-12-05	1086	699	387		2014-12-05	439	321	118		2014-12-05	0	0	0		2014-12-05	2422	1464	958		2014-12-05	0	0	0		2014-12-05	234	155	79		2014-12-05	0	0	0		2014-12-05	127	66	61		2014-12-05	132	66	66		2014-12-05	129	63	66
2014-12-06	756	397	359		2014-12-06	259	159	100		2014-12-06	0	0	0		2014-12-06	4973	1786	3187		2014-12-06	0	0	0		2014-12-06	214	118	96		2014-12-06	0	0	0		2014-12-06	60	0	60		2014-12-06	122	61	61		2014-12-06	137	68	69
2014-12-07	1016	487	529		2014-12-07	334	195	139		2014-12-07	0	0	0		2014-12-07	21050	6667	14383		2014-12-07	0	0	0		2014-12-07	293	162	131		2014-12-07	0	0	0		2014-12-07	69	0	69		2014-12-07	129	63	66		2014-12-07	129	63	66
2014-12-08	1275	842	433		2014-12-08	641	490	151		2014-12-08	0	0	0		2014-12-08	15627	2809	12818		2014-12-08	61	61	0		2014-12-08	294	202	92		2014-12-08	0	0	0		2014-12-08	125	64	61		2014-12-08	156	87	69		2014-12-08	131	70	61
2014-12-09	1330	851	479		2014-12-09	397	288	109		2014-12-09	0	0	0		2014-12-09	2049	1064	985		2014-12-09	0	0	0		2014-12-09	273	177	96		2014-12-09	0	0	0		2014-12-09	124	64	60		2014-12-09	131	70	61		2014-12-09	121	61	60
2014-12-10	1472	880	592		2014-12-10	382	273	109		2014-12-10	0	0	0		2014-12-10	1714	867	847		2014-12-10	0	0	0		2014-12-10	248	161	87		2014-12-10	0	0	0		2014-12-10	70	70	0		2014-12-10	133	68	65		2014-12-10	66	66	0
2014-12-11	1746	928	818		2014-12-11	386	274	112		2014-12-11	0	0	0		2014-12-11	1503	872	631		2014-12-11	0	0	0		2014-12-11	254	159	95		2014-12-11	0	0	0		2014-12-11	132	66	66		2014-12-11	133	68	65		2014-12-11	63	63	0
2014-12-12	1943	968	975		2014-12-12	271	172	99		2014-12-12	0	0	0		2014-12-12	1061	670	391		2014-12-12	121	61	60		2014-12-12	255	150	105		2014-12-12	0	0	0		2014-12-12	64	64	0		2014-12-12	76	76	0		2014-12-12	125	64	61
2014-12-13	2861	958	1903		2014-12-13	253	140	113		2014-12-13	0	0	0		2014-12-13	860	476	384		2014-12-13	0	0	0		2014-12-13	249	144	105		2014-12-13	0	0	0		2014-12-13	66	0	66		2014-12-13	124	63	61		2014-12-13	121	61	60
2014-12-14	1763	860	903		2014-12-14	347	200	147		2014-12-14	0	0	0		2014-12-14	903	530	373		2014-12-14	0	0	0		2014-12-14	280	162	118		2014-12-14	0	0	0		2014-12-14	133	63	70		2014-12-14	134	64	70		2014-12-14	138	72	66
2014-12-15	2147	1266	881		2014-12-15	584	437	147		2014-12-15	0	0	0		2014-12-15	899	639	260		2014-12-15	0	0	0		2014-12-15	253	166	87		2014-12-15	0	0	0		2014-12-15	0	0	0		2014-12-15	146	85	61		2014-12-15	129	68	61
2014-12-16	1618	910	708		2014-12-16	489	363	126		2014-12-16	0	0	0		2014-12-16	444	274	170		2014-12-16	0	0	0		2014-12-16	271	184	87		2014-12-16	0	0	0		2014-12-16	61	0	61		2014-12-16	125	64	61		2014-12-16	133	72	61
2014-12-17	1249	777	472		2014-12-17	423	301	122		2014-12-17	0	0	0		2014-12-17	376	225	151		2014-12-17	0	0	0		2014-12-17	253	175	78		2014-12-17	0	0	0		2014-12-17	124	63	61		2014-12-17	137	72	65		2014-12-17	129	68	61
2014-12-18	1071	673	398		2014-12-18	402	268	134		2014-12-18	0	0	0		2014-12-18	378	211	167		2014-12-18	0	0	0		2014-12-18	233	151	82		2014-12-18	0	0	0		2014-12-18	66	0	66		2014-12-18	147	74	73		2014-12-18	61	61	0
2014-12-19	976	589	387		2014-12-19	375	279	96		2014-12-19	0	0	0		2014-12-19	376	225	151		2014-12-19	0	0	0		2014-12-19	202	120	82		2014-12-19	0	0	0		2014-12-19	133	72	61		2014-12-19	142	76	66		2014-12-19	135	70	65
2014-12-20	1058	512	546		2014-12-20	284	158	126		2014-12-20	0	0	0		2014-12-20	359	155	204		2014-12-20	0	0	0		2014-12-20	194	108	86		2014-12-20	0	0	0		2014-12-20	64	64	0		2014-12-20	151	78	73		2014-12-20	64	64	0
2014-12-21	792	367	425		2014-12-21	290	155	135		2014-12-21	0	0	0		2014-12-21	382	137	245		2014-12-21	0	0	0		2014-12-21	193	106	87		2014-12-21	0	0	0		2014-12-21	0	0	0		2014-12-21	137	68	69		2014-12-21	129	64	65
2014-12-22	1192	802	390		2014-12-22	376	284	92		2014-12-22	0	0	0		2014-12-22	321	186	135		2014-12-22	61	61	0		2014-12-22	224	129	95		2014-12-22	0	0	0		2014-12-22	149	80	69		2014-12-22	157	83	74		2014-12-22	131	70	61
2014-12-23	1009	650	359		2014-12-23	348	253	95		2014-12-23	0	0	0		2014-12-23	280	150	130		2014-12-23	134	68	66		2014-12-23	241	133	108		2014-12-23	0	0	0		2014-12-23	61	61	0		2014-12-23	165	91	74		2014-12-23	122	61	61
2014-12-24	1034	658	376		2014-12-24	296	200	96		2014-12-24	0	0	0		2014-12-24	283	152	131		2014-12-24	65	0	65		2014-12-24	240	154	86		2014-12-24	0	0	0		2014-12-24	61	61	0		2014-12-24	141	68	73		2014-12-24	129	68	61
2014-12-25	1343	846	497		2014-12-25	298	202	96		2014-12-25	0	0	0		2014-12-25	261	152	109		2014-12-25	61	61	0		2014-12-25	203	120	83		2014-12-25	0	0	0		2014-12-25	125	64	61		2014-12-25	159	85	74		2014-12-25	132	72	60
2014-12-26	1239	785	454		2014-12-26	265	170	95		2014-12-26	0	0	0		2014-12-26	220	121	99		2014-12-26	0	0	0		2014-12-26	261	162	99		2014-12-26	0	0	0		2014-12-26	61	61	0		2014-12-26	125	64	61		2014-12-26	68	68	0
2014-12-27	1111	568	543		2014-12-27	237	154	83		2014-12-27	0	0	0		2014-12-27	188	83	105		2014-12-27	66	0	66		2014-12-27	208	108	100		2014-12-27	0	0	0		2014-12-27	63	63	0		2014-12-27	143	82	61		2014-12-27	131	70	61
2014-12-28	1392	744	648		2014-12-28	271	158	113		2014-12-28	0	0	0		2014-12-28	204	99	105		2014-12-28	63	63	0		2014-12-28	202	102	100		2014-12-28	0	0	0		2014-12-28	61	0	61		2014-12-28	141	76	65		2014-12-28	66	66	0
2014-12-29	1831	963	868		2014-12-29	371	267	104		2014-12-29	0	0	0		2014-12-29	218	118	100		2014-12-29	0	0	0		2014-12-29	218	135	83		2014-12-29	0	0	0		2014-12-29	0	0	0		2014-12-29	147	82	65		2014-12-29	63	63	0
2014-12-30	2101	1222	879		2014-12-30	495	361	134		2014-12-30	0	0	0		2014-12-30	237	129	108		2014-12-30	0	0	0		2014-12-30	245	162	83		2014-12-30	0	0	0		2014-12-30	66	0	66		2014-12-30	142	76	66		2014-12-30	132	66	66
2014-12-31	2434	1440	994		2014-12-31	477	329	148		2014-12-31	0	0	0		2014-12-31	338	183	155		2014-12-31	0	0	0		2014-12-31	252	169	83		2014-12-31	0	0	0		2014-12-31	136	70	66		2014-12-31	150	80	70		2014-12-31	124	63	61
2015-01-01	2821	1048	1773		2015-01-01	472	279	193		2015-01-01	0	0	0		2015-01-01	362	131	231		2015-01-01	61	61	0		2015-01-01	225	125	100		2015-01-01	0	0	0		2015-01-01	146	64	82		2015-01-01	152	78	74		2015-01-01	131	70	61
2015-01-02	5973	1756	4217		2015-01-02	322	187	135		2015-01-02	0	0	0		2015-01-02	296	148	148		2015-01-02	0	0	0		2015-01-02	223	110	113		2015-01-02	0	0	0		2015-01-02	61	0	61		2015-01-02	160	74	86		2015-01-02	64	64	0
2015-01-03	13604	3565	10039		2015-01-03	361	194	167		2015-01-03	0	0	0		2015-01-03	321	154	167		2015-01-03	131	61	70		2015-01-03	381	201	180		2015-01-03	0	0	0		2015-01-03	137	63	74		2015-01-03	183	91	92		2015-01-03	148	78	70
2015-01-04	4953	2713	2240		2015-01-04	437	282	155		2015-01-04	0	0	0		2015-01-04	402	259	143		2015-01-04	60	0	60		2015-01-04	448	290	158		2015-01-04	0	0	0		2015-01-04	144	74	70		2015-01-04	252	139	113		2015-01-04	185	99	86
2015-01-05	2835	1665	1170		2015-01-05	351	225	126		2015-01-05	0	0	0		2015-01-05	303	169	134		2015-01-05	134	64	70		2015-01-05	351	233	118		2015-01-05	0	0	0		2015-01-05	134	68	66		2015-01-05	258	162	96		2015-01-05	169	99	70
2015-01-06	2059	1114	945		2015-01-06	330	231	99		2015-01-06	0	0	0		2015-01-06	258	154	104		2015-01-06	144	66	78		2015-01-06	310	193	117		2015-01-06	0	0	0		2015-01-06	137	72	65		2015-01-06	211	120	91		2015-01-06	174	108	66
2015-01-07	2990	1667	1323		2015-01-07	344	240	104		2015-01-07	70	0	70		2015-01-07	238	139	99		2015-01-07	127	61	66		2015-01-07	326	208	118		2015-01-07	0	0	0		2015-01-07	64	64	0		2015-01-07	201	114	87		2015-01-07	179	97	82
2015-01-08	1810	949	861		2015-01-08	306	193	113		2015-01-08	61	61	0		2015-01-08	242	142	100		2015-01-08	63	63	0		2015-01-08	273	177	96		2015-01-08	0	0	0		2015-01-08	60	0	60		2015-01-08	213	118	95		2015-01-08	101	101	0
2015-01-09	1395	845	550		2015-01-09	338	226	112		2015-01-09	0	0	0		2015-01-09	201	118	83		2015-01-09	70	70	0		2015-01-09	261	166	95		2015-01-09	0	0	0		2015-01-09	121	61	60		2015-01-09	199	125	74		2015-01-09	148	87	61
2015-01-10	1095	532	563		2015-01-10	234	129	105		2015-01-10	0	0	0		2015-01-10	195	95	100		2015-01-10	61	61	0		2015-01-10	241	146	95		2015-01-10	0	0	0		2015-01-10	129	68	61		2015-01-10	178	99	79		2015-01-10	152	87	65
2015-01-11	1333	653	680		2015-01-11	251	125	126		2015-01-11	0	0	0		2015-01-11	204	104	100		2015-01-11	61	0	61		2015-01-11	259	142	117		2015-01-11	0	0	0		2015-01-11	64	64	0		2015-01-11	174	82	92		2015-01-11	172	89	83
2015-01-12	1477	885	592		2015-01-12	277	172	105		2015-01-12	0	0	0		2015-01-12	245	162	83		2015-01-12	76	76	0		2015-01-12	296	204	92		2015-01-12	0	0	0		2015-01-12	61	61	0		2015-01-12	193	110	83		2015-01-12	143	82	61
2015-01-13	1025	631	394		2015-01-13	225	155	70		2015-01-13	0	0	0		2015-01-13	193	114	79		2015-01-13	61	0	61		2015-01-13	272	177	95		2015-01-13	0	0	0		2015-01-13	61	0	61		2015-01-13	183	104	79		2015-01-13	178	104	74
2015-01-14	678	470	208		2015-01-14	226	140	86		2015-01-14	0	0	0		2015-01-14	185	102	83		2015-01-14	0	0	0		2015-01-14	238	142	96		2015-01-14	0	0	0		2015-01-14	0	0	0		2015-01-14	175	101	74		2015-01-14	180	110	70
2015-01-15	565	366	199		2015-01-15	247	168	79		2015-01-15	0	0	0		2015-01-15	173	91	82		2015-01-15	0	0	0		2015-01-15	249	170	79		2015-01-15	0	0	0		2015-01-15	63	63	0		2015-01-15	182	104	78		2015-01-15	185	112	73
2015-01-16	495	316	179		2015-01-16	326	218	108		2015-01-16	0	0	0		2015-01-16	167	106	61		2015-01-16	63	63	0		2015-01-16	225	142	83		2015-01-16	0	0	0		2015-01-16	0	0	0		2015-01-16	163	97	66		2015-01-16	151	82	69
2015-01-17	388	211	177		2015-01-17	180	101	79		2015-01-17	0	0	0		2015-01-17	172	89	83		2015-01-17	60	0	60		2015-01-17	180	101	79		2015-01-17	0	0	0		2015-01-17	0	0	0		2015-01-17	148	78	70		2015-01-17	141	76	65
2015-01-18	344	187	157		2015-01-18	167	80	87		2015-01-18	61	0	61		2015-01-18	295	212	83		2015-01-18	0	0	0		2015-01-18	175	102	73		2015-01-18	0	0	0		2015-01-18	0	0	0		2015-01-18	181	89	92		2015-01-18	136	76	60
2015-01-19	383	245	138		2015-01-19	201	131	70		2015-01-19	0	0	0		2015-01-19	190	112	78		2015-01-19	121	61	60		2015-01-19	199	116	83		2015-01-19	0	0	0		2015-01-19	0	0	0		2015-01-19	193	120	73		2015-01-19	195	121	74
2015-01-20	368	220	148		2015-01-20	243	157	86		2015-01-20	0	0	0		2015-01-20	191	108	83		2015-01-20	0	0	0		2015-01-20	263	180	83		2015-01-20	0	0	0		2015-01-20	0	0	0		2015-01-20	189	120	69		2015-01-20	178	108	70
2015-01-21	369	231	138		2015-01-21	194	120	74		2015-01-21	0	0	0		2015-01-21	184	102	82		2015-01-21	0	0	0		2015-01-21	231	148	83		2015-01-21	0	0	0		2015-01-21	0	0	0		2015-01-21	169	99	70		2015-01-21	143	82	61
2015-01-22	323	184	139		2015-01-22	205	135	70		2015-01-22	60	0	60		2015-01-22	179	114	65		2015-01-22	60	0	60		2015-01-22	241	155	86		2015-01-22	0	0	0		2015-01-22	0	0	0		2015-01-22	176	102	74		2015-01-22	152	78	74
2015-01-23	314	197	117		2015-01-23	214	127	87		2015-01-23	0	0	0		2015-01-23	195	108	87		2015-01-23	0	0	0		2015-01-23	219	140	79		2015-01-23	0	0	0		2015-01-23	63	63	0		2015-01-23	171	85	86		2015-01-23	147	82	65
2015-01-24	299	144	155		2015-01-24	178	99	79		2015-01-24	0	0	0		2015-01-24	160	78	82		2015-01-24	0	0	0		2015-01-24	213	135	78		2015-01-24	0	0	0		2015-01-24	0	0	0		2015-01-24	146	68	78		2015-01-24	135	74	61
2015-01-25	267	142	125		2015-01-25	170	83	87		2015-01-25	0	0	0		2015-01-25	176	89	87		2015-01-25	0	0	0		2015-01-25	174	87	87		2015-01-25	0	0	0		2015-01-25	0	0	0		2015-01-25	153	70	83		2015-01-25	76	76	0
2015-01-26	329	191	138		2015-01-26	196	104	92		2015-01-26	0	0	0		2015-01-26	240	157	83		2015-01-26	0	0	0		2015-01-26	235	135	100		2015-01-26	0	0	0		2015-01-26	61	61	0		2015-01-26	153	83	70		2015-01-26	145	85	60
2015-01-27	329	190	139		2015-01-27	225	146	79		2015-01-27	0	0	0		2015-01-27	231	144	87		2015-01-27	0	0	0		2015-01-27	240	154	86		2015-01-27	0	0	0		2015-01-27	61	0	61		2015-01-27	161	95	66		2015-01-27	153	93	60
2015-01-28	268	155	113		2015-01-28	227	148	79		2015-01-28	0	0	0		2015-01-28	195	116	79		2015-01-28	0	0	0		2015-01-28	245	162	83		2015-01-28	0	0	0		2015-01-28	133	72	61		2015-01-28	157	87	70		2015-01-28	159	93	66
2015-01-29	295	183	112		2015-01-29	236	154	82		2015-01-29	0	0	0		2015-01-29	193	123	70		2015-01-29	0	0	0		2015-01-29	213	139	74		2015-01-29	0	0	0		2015-01-29	153	74	79		2015-01-29	147	82	65		2015-01-29	147	82	65
2015-01-30	277	155	122		2015-01-30	193	120	73		2015-01-30	0	0	0		2015-01-30	198	112	86		2015-01-30	0	0	0		2015-01-30	225	133	92		2015-01-30	0	0	0		2015-01-30	147	74	73		2015-01-30	158	93	65		2015-01-30	149	89	60
2015-01-31	207	85	122		2015-01-31	156	83	73		2015-01-31	0	0	0		2015-01-31	156	87	69		2015-01-31	0	0	0		2015-01-31	175	93	82		2015-01-31	0	0	0		2015-01-31	66	66	0		2015-01-31	150	72	78		2015-01-31	131	70	61
2015-02-01	198	89	109		2015-02-01	151	82	69		2015-02-01	0	0	0		2015-02-01	132	72	60		2015-02-01	0	0	0		2015-02-01	198	102	96		2015-02-01	0	0	0		2015-02-01	137	72	65		2015-02-01	149	70	79		2015-02-01	135	66	69
2015-02-02	277	169	108		2015-02-02	191	121	70		2015-02-02	0	0	0		2015-02-02	108	108	0		2015-02-02	0	0	0		2015-02-02	217	144	73		2015-02-02	0	0	0		2015-02-02	124	63	61		2015-02-02	163	93	70		2015-02-02	76	76	0
2015-02-03	256	144	112		2015-02-03	208	135	73		2015-02-03	0	0	0		2015-02-03	171	101	70		2015-02-03	0	0	0		2015-02-03	225	152	73		2015-02-03	0	0	0		2015-02-03	134	68	66		2015-02-03	173	108	65		2015-02-03	169	104	65
2015-02-04	212	104	108		2015-02-04	202	120	82		2015-02-04	0	0	0		2015-02-04	145	80	65		2015-02-04	0	0	0		2015-02-04	225	142	83		2015-02-04	0	0	0		2015-02-04	142	72	70		2015-02-04	175	102	73		2015-02-04	68	68	0
2015-02-05	270	148	122		2015-02-05	208	129	79		2015-02-05	0	0	0		2015-02-05	141	80	61		2015-02-05	0	0	0		2015-02-05	221	139	82		2015-02-05	0	0	0		2015-02-05	127	66	61		2015-02-05	162	93	69		2015-02-05	140	80	60
2015-02-06	244	139	105		2015-02-06	193	120	73		2015-02-06	0	0	0		2015-02-06	185	116	69		2015-02-06	60	0	60		2015-02-06	226	139	87		2015-02-06	0	0	0		2015-02-06	139	74	65		2015-02-06	146	76	70		2015-02-06	134	74	60
2015-02-07	202	89	113		2015-02-07	163	89	74		2015-02-07	0	0	0		2015-02-07	146	76	70		2015-02-07	0	0	0		2015-02-07	182	104	78		2015-02-07	0	0	0		2015-02-07	139	70	69		2015-02-07	146	72	74		2015-02-07	130	64	66
2015-02-08	192	87	105		2015-02-08	155	85	70		2015-02-08	0	0	0		2015-02-08	169	99	70		2015-02-08	0	0	0		2015-02-08	206	120	86		2015-02-08	0	0	0		2015-02-08	70	0	70		2015-02-08	150	85	65		2015-02-08	124	63	61
2015-02-09	201	102	99		2015-02-09	192	118	74		2015-02-09	0	0	0		2015-02-09	170	91	79		2015-02-09	0	0	0		2015-02-09	195	121	74		2015-02-09	0	0	0		2015-02-09	124	64	60		2015-02-09	150	89	61		2015-02-09	154	76	78
2015-02-10	210	127	83		2015-02-10	192	118	74		2015-02-10	0	0	0		2015-02-10	183	110	73		2015-02-10	0	0	0		2015-02-10	201	123	78		2015-02-10	0	0	0		2015-02-10	152	82	70		2015-02-10	163	93	70		2015-02-10	141	80	61
2015-02-11	205	118	87		2015-02-11	194	120	74		2015-02-11	0	0	0		2015-02-11	176	97	79		2015-02-11	0	0	0		2015-02-11	181	102	79		2015-02-11	0	0	0		2015-02-11	127	66	61		2015-02-11	156	91	65		2015-02-11	143	83	60
2015-02-12	222	123	99		2015-02-12	158	85	73		2015-02-12	0	0	0		2015-02-12	304	234	70		2015-02-12	0	0	0		2015-02-12	176	106	70		2015-02-12	0	0	0		2015-02-12	125	64	61		2015-02-12	142	76	66		2015-02-12	125	64	61
2015-02-13	174	95	79		2015-02-13	171	106	65		2015-02-13	0	0	0		2015-02-13	159	80	79		2015-02-13	61	61	0		2015-02-13	178	104	74		2015-02-13	0	0	0		2015-02-13	61	61	0		2015-02-13	89	89	0		2015-02-13	163	97	66
2015-02-14	169	83	86		2015-02-14	143	82	61		2015-02-14	0	0	0		2015-02-14	142	72	70		2015-02-14	0	0	0		2015-02-14	151	78	73		2015-02-14	0	0	0		2015-02-14	0	0	0		2015-02-14	133	72	61		2015-02-14	137	76	61
2015-02-15	166	87	79		2015-02-15	159	89	70		2015-02-15	0	0	0		2015-02-15	151	91	60		2015-02-15	0	0	0		2015-02-15	172	106	66		2015-02-15	0	0	0		2015-02-15	61	61	0		2015-02-15	141	76	65		2015-02-15	144	78	66
2015-02-16	185	102	83		2015-02-16	181	99	82		2015-02-16	0	0	0		2015-02-16	147	82	65		2015-02-16	61	61	0		2015-02-16	199	120	79		2015-02-16	0	0	0		2015-02-16	0	0	0		2015-02-16	156	87	69		2015-02-16	72	72	0
2015-02-17	168	85	83		2015-02-17	147	74	73		2015-02-17	0	0	0		2015-02-17	138	72	66		2015-02-17	0	0	0		2015-02-17	168	99	69		2015-02-17	0	0	0		2015-02-17	129	64	65		2015-02-17	146	85	61		2015-02-17	143	74	69
2015-02-18	152	78	74		2015-02-18	149	70	79		2015-02-18	0	0	0		2015-02-18	0	0	0		2015-02-18	0	0	0		2015-02-18	162	76	86		2015-02-18	0	0	0		2015-02-18	0	0	0		2015-02-18	127	66	61		2015-02-18	69	0	69
2015-02-19	163	80	83		2015-02-19	135	70	65		2015-02-19	0	0	0		2015-02-19	132	63	69		2015-02-19	0	0	0		2015-02-19	153	70	83		2015-02-19	0	0	0		2015-02-19	61	61	0		2015-02-19	124	63	61		2015-02-19	137	63	74
2015-02-20	170	78	92		2015-02-20	138	72	66		2015-02-20	0	0	0		2015-02-20	135	66	69		2015-02-20	0	0	0		2015-02-20	175	93	82		2015-02-20	0	0	0		2015-02-20	61	61	0		2015-02-20	136	66	70		2015-02-20	144	70	74
2015-02-21	181	99	82		2015-02-21	150	80	70		2015-02-21	0	0	0		2015-02-21	132	66	66		2015-02-21	60	0	60		2015-02-21	159	80	79		2015-02-21	0	0	0		2015-02-21	61	61	0		2015-02-21	61	61	0		2015-02-21	130	70	60
2015-02-22	175	70	105		2015-02-22	156	70	86		2015-02-22	0	0	0		2015-02-22	61	0	61		2015-02-22	0	0	0		2015-02-22	180	89	91		2015-02-22	0	0	0		2015-02-22	0	0	0		2015-02-22	151	78	73		2015-02-22	127	66	61
2015-02-23	178	70	108		2015-02-23	166	74	92		2015-02-23	0	0	0		2015-02-23	74	0	74		2015-02-23	60	0	60		2015-02-23	191	99	92		2015-02-23	0	0	0		2015-02-23	121	61	60		2015-02-23	153	74	79		2015-02-23	156	78	78
2015-02-24	162	70	92		2015-02-24	195	108	87		2015-02-24	0	0	0		2015-02-24	132	66	66		2015-02-24	0	0	0		2015-02-24	198	102	96		2015-02-24	0	0	0		2015-02-24	63	63	0		2015-02-24	168	95	73		2015-02-24	164	85	79
2015-02-25	186	104	82		2015-02-25	205	131	74		2015-02-25	0	0	0		2015-02-25	144	78	66		2015-02-25	60	0	60		2015-02-25	237	154	83		2015-02-25	0	0	0		2015-02-25	133	72	61		2015-02-25	212	121	91		2015-02-25	269	151	118
2015-02-26	225	129	96		2015-02-26	233	159	74		2015-02-26	61	61	0		2015-02-26	179	87	92		2015-02-26	61	0	61		2015-02-26	271	176	95		2015-02-26	0	0	0		2015-02-26	141	76	65		2015-02-26	258	137	121		2015-02-26	418	248	170
2015-02-27	343	209	134		2015-02-27	256	177	79		2015-02-27	61	61	0		2015-02-27	176	102	74		2015-02-27	122	61	61		2015-02-27	265	165	100		2015-02-27	0	0	0		2015-02-27	155	85	70		2015-02-27	230	151	79		2015-02-27	470	313	157
2015-02-28	337	229	108		2015-02-28	246	163	83		2015-02-28	0	0	0		2015-02-28	216	129	87		2015-02-28	61	61	0		2015-02-28	270	179	91		2015-02-28	0	0	0		2015-02-28	150	80	70		2015-02-28	228	137	91		2015-02-28	262	175	87
2015-03-01	267	162	105		2015-03-01	226	131	95		2015-03-01	0	0	0		2015-03-01	206	123	83		2015-03-01	127	66	61		2015-03-01	253	161	92		2015-03-01	0	0	0		2015-03-01	139	70	69		2015-03-01	280	180	100		2015-03-01	286	182	104
2015-03-02	322	218	104		2015-03-02	317	231	86		2015-03-02	0	0	0		2015-03-02	230	157	73		2015-03-02	64	64	0		2015-03-02	357	262	95		2015-03-02	0	0	0		2015-03-02	142	82	60		2015-03-02	325	220	105		2015-03-02	357	265	92
2015-03-03	250	159	91		2015-03-03	321	222	99		2015-03-03	0	0	0		2015-03-03	211	133	78		2015-03-03	127	61	66		2015-03-03	358	207	151		2015-03-03	0	0	0		2015-03-03	134	68	66		2015-03-03	336	197	139		2015-03-03	269	170	99
2015-03-04	277	191	86		2015-03-04	324	215	109		2015-03-04	0	0	0		2015-03-04	243	152	91		2015-03-04	125	64	61		2015-03-04	463	341	122		2015-03-04	0	0	0		2015-03-04	124	64	60		2015-03-04	405	287	118		2015-03-04	274	169	105
2015-03-05	264	173	91		2015-03-05	254	154	100		2015-03-05	0	0	0		2015-03-05	199	104	95		2015-03-05	61	61	0		2015-03-05	283	191	92		2015-03-05	0	0	0		2015-03-05	70	70	0		2015-03-05	308	209	99		2015-03-05	235	140	95
2015-03-06	232	120	112		2015-03-06	240	148	92		2015-03-06	0	0	0		2015-03-06	323	179	144		2015-03-06	0	0	0		2015-03-06	292	205	87		2015-03-06	0	0	0		2015-03-06	122	61	61		2015-03-06	294	186	108		2015-03-06	212	116	96
2015-03-07	180	93	87		2015-03-07	191	99	92		2015-03-07	0	0	0		2015-03-07	676	268	408		2015-03-07	61	0	61		2015-03-07	269	157	112		2015-03-07	0	0	0		2015-03-07	61	0	61		2015-03-07	237	146	91		2015-03-07	176	93	83
2015-03-08	196	87	109		2015-03-08	190	95	95		2015-03-08	0	0	0		2015-03-08	915	270	645		2015-03-08	0	0	0		2015-03-08	255	142	113		2015-03-08	0	0	0		2015-03-08	123	63	60		2015-03-08	241	137	104		2015-03-08	201	114	87
2015-03-09	280	146	134		2015-03-09	296	201	95		2015-03-09	0	0	0		2015-03-09	361	184	177		2015-03-09	130	70	60		2015-03-09	362	240	122		2015-03-09	0	0	0		2015-03-09	138	64	74		2015-03-09	346	215	131		2015-03-09	249	140	109
2015-03-10	266	157	109		2015-03-10	265	170	95		2015-03-10	0	0	0		2015-03-10	245	146	99		2015-03-10	130	64	66		2015-03-10	301	201	100		2015-03-10	0	0	0		2015-03-10	130	64	66		2015-03-10	323	188	135		2015-03-10	253	148	105
2015-03-11	258	146	112		2015-03-11	529	416	113		2015-03-11	0	0	0		2015-03-11	221	142	79		2015-03-11	64	64	0		2015-03-11	353	219	134		2015-03-11	0	0	0		2015-03-11	133	72	61		2015-03-11	282	186	96		2015-03-11	234	142	92
2015-03-12	275	158	117		2015-03-12	843	726	117		2015-03-12	0	0	0		2015-03-12	221	135	86		2015-03-12	127	66	61		2015-03-12	305	179	126		2015-03-12	0	0	0		2015-03-12	129	64	65		2015-03-12	286	173	113		2015-03-12	212	125	87
2015-03-13	263	150	113		2015-03-13	732	633	99		2015-03-13	61	61	0		2015-03-13	233	125	108		2015-03-13	61	0	61		2015-03-13	302	184	118		2015-03-13	0	0	0		2015-03-13	128	68	60		2015-03-13	289	197	92		2015-03-13	217	121	96
2015-03-14	254	120	134		2015-03-14	200	61	139		2015-03-14	0	0	0		2015-03-14	281	133	148		2015-03-14	121	61	60		2015-03-14	270	148	122		2015-03-14	0	0	0		2015-03-14	130	64	66		2015-03-14	284	133	151		2015-03-14	197	102	95
2015-03-15	243	112	131		2015-03-15	326	150	176		2015-03-15	60	0	60		2015-03-15	205	101	104		2015-03-15	129	63	66		2015-03-15	328	173	155		2015-03-15	0	0	0		2015-03-15	146	64	82		2015-03-15	312	161	151		2015-03-15	246	133	113
2015-03-16	312	190	122		2015-03-16	426	282	144		2015-03-16	61	61	0		2015-03-16	264	169	95		2015-03-16	135	74	61		2015-03-16	396	248	148		2015-03-16	0	0	0		2015-03-16	156	87	69		2015-03-16	432	278	154		2015-03-16	309	179	130
2015-03-17	256	152	104		2015-03-17	519	402	117		2015-03-17	60	0	60		2015-03-17	221	125	96		2015-03-17	80	80	0		2015-03-17	342	212	130		2015-03-17	0	0	0		2015-03-17	135	70	65		2015-03-17	399	248	151		2015-03-17	257	157	100
2015-03-18	298	172	126		2015-03-18	687	591	96		2015-03-18	0	0	0		2015-03-18	208	121	87		2015-03-18	132	63	69		2015-03-18	298	198	100		2015-03-18	0	0	0		2015-03-18	154	80	74		2015-03-18	399	260	139		2015-03-18	265	170	95
2015-03-19	261	157	104		2015-03-19	332	219	113		2015-03-19	0	0	0		2015-03-19	193	110	83		2015-03-19	130	70	60		2015-03-19	356	226	130		2015-03-19	0	0	0		2015-03-19	155	89	66		2015-03-19	670	439	231		2015-03-19	241	137	104
2015-03-20	271	166	105		2015-03-20	273	168	105		2015-03-20	60	0	60		2015-03-20	233	155	78		2015-03-20	132	72	60		2015-03-20	343	213	130		2015-03-20	0	0	0		2015-03-20	132	66	66		2015-03-20	9357	956	8401		2015-03-20	233	133	100
2015-03-21	223	102	121		2015-03-21	210	118	92		2015-03-21	60	0	60		2015-03-21	283	123	160		2015-03-21	155	64	91		2015-03-21	270	152	118		2015-03-21	0	0	0		2015-03-21	146	64	82		2015-03-21	1015	437	578		2015-03-21	185	93	92
2015-03-22	344	165	179		2015-03-22	259	121	138		2015-03-22	60	0	60		2015-03-22	293	123	170		2015-03-22	148	70	78		2015-03-22	409	191	218		2015-03-22	0	0	0		2015-03-22	242	87	155		2015-03-22	712	378	334		2015-03-22	198	102	96
2015-03-23	347	186	161		2015-03-23	343	218	125		2015-03-23	0	0	0		2015-03-23	267	154	113		2015-03-23	147	74	73		2015-03-23	412	273	139		2015-03-23	0	0	0		2015-03-23	189	97	92		2015-03-23	777	479	298		2015-03-23	274	148	126
2015-03-24	303	172	131		2015-03-24	326	218	108		2015-03-24	0	0	0		2015-03-24	216	112	104		2015-03-24	143	78	65		2015-03-24	392	231	161		2015-03-24	0	0	0		2015-03-24	191	99	92		2015-03-24	575	354	221		2015-03-24	247	129	118
2015-03-25	256	148	108		2015-03-25	270	175	95		2015-03-25	0	0	0		2015-03-25	216	129	87		2015-03-25	137	64	73		2015-03-25	340	202	138		2015-03-25	0	0	0		2015-03-25	166	83	83		2015-03-25	487	301	186		2015-03-25	279	157	122
2015-03-26	248	135	113		2015-03-26	271	179	92		2015-03-26	0	0	0		2015-03-26	204	118	86		2015-03-26	61	0	61		2015-03-26	359	225	134		2015-03-26	0	0	0		2015-03-26	144	74	70		2015-03-26	437	236	201		2015-03-26	241	137	104
2015-03-27	261	162	99		2015-03-27	321	225	96		2015-03-27	0	0	0		2015-03-27	229	146	83		2015-03-27	72	72	0		2015-03-27	329	207	122		2015-03-27	0	0	0		2015-03-27	152	78	74		2015-03-27	357	209	148		2015-03-27	233	146	87
2015-03-28	204	99	105		2015-03-28	226	108	118		2015-03-28	0	0	0		2015-03-28	163	76	87		2015-03-28	63	63	0		2015-03-28	297	150	147		2015-03-28	0	0	0		2015-03-28	66	0	66		2015-03-28	308	151	157		2015-03-28	189	89	100
2015-03-29	259	120	139		2015-03-29	336	159	177		2015-03-29	0	0	0		2015-03-29	163	72	91		2015-03-29	138	72	66		2015-03-29	365	172	193		2015-03-29	0	0	0		2015-03-29	137	63	74		2015-03-29	316	150	166		2015-03-29	211	106	105
2015-03-30	276	151	125		2015-03-30	422	278	144		2015-03-30	0	0	0		2015-03-30	177	91	86		2015-03-30	76	76	0		2015-03-30	356	231	125		2015-03-30	0	0	0		2015-03-30	136	66	70		2015-03-30	481	282	199		2015-03-30	307	182	125
2015-03-31	242	129	113		2015-03-31	331	218	113		2015-03-31	0	0	0		2015-03-31	181	108	73		2015-03-31	127	66	61		2015-03-31	306	197	109		2015-03-31	0	0	0		2015-03-31	129	68	61		2015-03-31	471	253	218		2015-03-31	253	140	113
2015-04-01	294	159	135		2015-04-01	346	220	126		2015-04-01	0	0	0		2015-04-01	166	83	83		2015-04-01	129	68	61		2015-04-01	370	209	161		2015-04-01	0	0	0		2015-04-01	133	64	69		2015-04-01	456	254	202		2015-04-01	259	150	109
2015-04-02	261	139	122		2015-04-02	302	184	118		2015-04-02	0	0	0		2015-04-02	171	97	74		2015-04-02	63	63	0		2015-04-02	313	182	131		2015-04-02	0	0	0		2015-04-02	140	66	74		2015-04-02	411	247	164		2015-04-02	235	118	117
2015-04-03	247	121	126		2015-04-03	274	165	109		2015-04-03	60	0	60		2015-04-03	161	91	70		2015-04-03	130	70	60		2015-04-03	289	180	109		2015-04-03	0	0	0		2015-04-03	133	63	70		2015-04-03	388	211	177		2015-04-03	267	137	130
2015-04-04	181	82	99		2015-04-04	225	116	109		2015-04-04	0	0	0		2015-04-04	164	85	79		2015-04-04	61	0	61		2015-04-04	234	121	113		2015-04-04	0	0	0		2015-04-04	122	61	61		2015-04-04	285	137	148		2015-04-04	234	104	130
2015-04-05	172	72	100		2015-04-05	165	78	87		2015-04-05	0	0	0		2015-04-05	153	70	83		2015-04-05	61	61	0		2015-04-05	242	146	96		2015-04-05	0	0	0		2015-04-05	66	0	66		2015-04-05	274	144	130		2015-04-05	208	82	126
2015-04-06	225	116	109		2015-04-06	236	144	92		2015-04-06	0	0	0		2015-04-06	154	76	78		2015-04-06	124	64	60		2015-04-06	299	165	134		2015-04-06	0	0	0		2015-04-06	129	63	66		2015-04-06	291	165	126		2015-04-06	269	121	148
2015-04-07	231	118	113		2015-04-07	268	172	96		2015-04-07	0	0	0		2015-04-07	156	87	69		2015-04-07	136	76	60		2015-04-07	343	205	138		2015-04-07	0	0	0		2015-04-07	132	66	66		2015-04-07	386	228	158		2015-04-07	308	173	135
2015-04-08	239	121	118		2015-04-08	282	169	113		2015-04-08	0	0	0		2015-04-08	186	112	74		2015-04-08	61	0	61		2015-04-08	334	208	126		2015-04-08	0	0	0		2015-04-08	129	68	61		2015-04-08	362	211	151		2015-04-08	299	139	160
2015-04-09	234	129	105		2015-04-09	267	162	105		2015-04-09	60	0	60		2015-04-09	167	93	74		2015-04-09	61	0	61		2015-04-09	312	182	130		2015-04-09	0	0	0		2015-04-09	134	74	60		2015-04-09	379	202	177		2015-04-09	316	146	170
2015-04-10	210	97	113		2015-04-10	241	137	104		2015-04-10	61	61	0		2015-04-10	169	91	78		2015-04-10	63	63	0		2015-04-10	335	209	126		2015-04-10	0	0	0		2015-04-10	126	61	65		2015-04-10	381	211	170		2015-04-10	395	219	176
2015-04-11	212	99	113		2015-04-11	241	133	108		2015-04-11	83	0	83		2015-04-11	148	74	74		2015-04-11	61	0	61		2015-04-11	275	157	118		2015-04-11	0	0	0		2015-04-11	140	66	74		2015-04-11	256	118	138		2015-04-11	338	168	170
2015-04-12	225	121	104		2015-04-12	289	142	147		2015-04-12	154	63	91		2015-04-12	179	83	96		2015-04-12	61	0	61		2015-04-12	377	220	157		2015-04-12	0	0	0		2015-04-12	137	76	61		2015-04-12	291	157	134		2015-04-12	320	165	155
2015-04-13	277	151	126		2015-04-13	329	198	131		2015-04-13	140	74	66		2015-04-13	215	129	86		2015-04-13	135	61	74		2015-04-13	395	228	167		2015-04-13	0	0	0		2015-04-13	154	80	74		2015-04-13	354	215	139		2015-04-13	421	236	185
2015-04-14	265	148	117		2015-04-14	510	340	170		2015-04-14	0	0	0		2015-04-14	164	91	73		2015-04-14	125	64	61		2015-04-14	364	225	139		2015-04-14	0	0	0		2015-04-14	155	72	83		2015-04-14	385	237	148		2015-04-14	379	186	193
2015-04-15	225	112	113		2015-04-15	706	530	176		2015-04-15	0	0	0		2015-04-15	188	101	87		2015-04-15	128	63	65		2015-04-15	350	229	121		2015-04-15	0	0	0		2015-04-15	180	93	87		2015-04-15	398	240	158		2015-04-15	298	150	148
2015-04-16	260	121	139		2015-04-16	1329	914	415		2015-04-16	0	0	0		2015-04-16	174	91	83		2015-04-16	127	66	61		2015-04-16	380	226	154		2015-04-16	0	0	0		2015-04-16	190	95	95		2015-04-16	445	281	164		2015-04-16	319	152	167
2015-04-17	239	121	118		2015-04-17	742	496	246		2015-04-17	0	0	0		2015-04-17	163	85	78		2015-04-17	61	61	0		2015-04-17	361	226	135		2015-04-17	0	0	0		2015-04-17	242	112	130		2015-04-17	371	204	167		2015-04-17	379	186	193
2015-04-18	257	114	143		2015-04-18	405	201	204		2015-04-18	0	0	0		2015-04-18	169	78	91		2015-04-18	65	0	65		2015-04-18	347	168	179		2015-04-18	0	0	0		2015-04-18	354	123	231		2015-04-18	307	131	176		2015-04-18	318	114	204
2015-04-19	310	127	183		2015-04-19	589	304	285		2015-04-19	0	0	0		2015-04-19	187	91	96		2015-04-19	123	63	60		2015-04-19	456	225	231		2015-04-19	0	0	0		2015-04-19	222	83	139		2015-04-19	326	140	186		2015-04-19	408	159	249
2015-04-20	298	154	144		2015-04-20	1197	864	333		2015-04-20	0	0	0		2015-04-20	206	127	79		2015-04-20	134	64	70		2015-04-20	430	260	170		2015-04-20	0	0	0		2015-04-20	174	83	91		2015-04-20	522	310	212		2015-04-20	473	242	231
2015-04-21	276	158	118		2015-04-21	2909	2051	858		2015-04-21	0	0	0		2015-04-21	197	114	83		2015-04-21	66	66	0		2015-04-21	442	265	177		2015-04-21	0	0	0		2015-04-21	159	80	79		2015-04-21	401	234	167		2015-04-21	557	251	306
2015-04-22	268	133	135		2015-04-22	1219	872	347		2015-04-22	0	0	0		2015-04-22	187	104	83		2015-04-22	72	72	0		2015-04-22	379	215	164		2015-04-22	0	0	0		2015-04-22	140	70	70		2015-04-22	369	247	122		2015-04-22	562	270	292
2015-04-23	282	151	131		2015-04-23	1089	837	252		2015-04-23	0	0	0		2015-04-23	192	123	69		2015-04-23	61	61	0		2015-04-23	661	437	224		2015-04-23	0	0	0		2015-04-23	133	72	61		2015-04-23	366	219	147		2015-04-23	797	354	443
2015-04-24	264	151	113		2015-04-24	852	611	241		2015-04-24	0	0	0		2015-04-24	188	110	78		2015-04-24	60	0	60		2015-04-24	718	392	326		2015-04-24	0	0	0		2015-04-24	126	61	65		2015-04-24	448	265	183		2015-04-24	1193	467	726
2015-04-25	226	108	118		2015-04-25	594	324	270		2015-04-25	0	0	0		2015-04-25	188	101	87		2015-04-25	63	63	0		2015-04-25	1425	551	874		2015-04-25	0	0	0		2015-04-25	122	61	61		2015-04-25	369	186	183		2015-04-25	1731	509	1222
2015-04-26	297	133	164		2015-04-26	758	397	361		2015-04-26	61	0	61		2015-04-26	190	95	95		2015-04-26	130	61	69		2015-04-26	1532	492	1040		2015-04-26	0	0	0		2015-04-26	166	80	86		2015-04-26	391	202	189		2015-04-26	4872	926	3946
2015-04-27	251	133	118		2015-04-27	2499	1618	881		2015-04-27	0	0	0		2015-04-27	187	104	83		2015-04-27	64	64	0		2015-04-27	528	301	227		2015-04-27	0	0	0		2015-04-27	137	76	61		2015-04-27	504	315	189		2015-04-27	1809	843	966
2015-04-28	229	137	92		2015-04-28	1236	871	365		2015-04-28	0	0	0		2015-04-28	189	110	79		2015-04-28	135	61	74		2015-04-28	435	265	170		2015-04-28	0	0	0		2015-04-28	61	61	0		2015-04-28	445	256	189		2015-04-28	1312	617	695
2015-04-29	195	112	83		2015-04-29	611	419	192		2015-04-29	0	0	0		2015-04-29	165	82	83		2015-04-29	121	61	60		2015-04-29	381	211	170		2015-04-29	0	0	0		2015-04-29	122	61	61		2015-04-29	455	288	167		2015-04-29	882	375	507
2015-04-30	233	125	108		2015-04-30	581	392	189		2015-04-30	0	0	0		2015-04-30	180	97	83		2015-04-30	0	0	0		2015-04-30	297	159	138		2015-04-30	0	0	0		2015-04-30	61	0	61		2015-04-30	478	305	173		2015-04-30	538	211	327
2015-05-01	181	76	105		2015-05-01	341	186	155		2015-05-01	0	0	0		2015-05-01	157	70	87		2015-05-01	148	74	74		2015-05-01	300	142	158		2015-05-01	0	0	0		2015-05-01	130	61	69		2015-05-01	403	201	202		2015-05-01	455	139	316
2015-05-02	227	101	126		2015-05-02	329	159	170		2015-05-02	61	61	0		2015-05-02	172	89	83		2015-05-02	157	74	83		2015-05-02	325	162	163		2015-05-02	0	0	0		2015-05-02	142	72	70		2015-05-02	470	262	208		2015-05-02	373	142	231
2015-05-03	213	91	122		2015-05-03	316	169	147		2015-05-03	0	0	0		2015-05-03	167	80	87		2015-05-03	140	70	70		2015-05-03	299	151	148		2015-05-03	0	0	0		2015-05-03	127	61	66		2015-05-03	438	223	215		2015-05-03	303	114	189
2015-05-04	247	125	122		2015-05-04	569	409	160		2015-05-04	0	0	0		2015-05-04	171	97	74		2015-05-04	167	89	78		2015-05-04	390	229	161		2015-05-04	0	0	0		2015-05-04	132	66	66		2015-05-04	698	467	231		2015-05-04	301	162	139
2015-05-05	233	121	112		2015-05-05	529	371	158		2015-05-05	0	0	0		2015-05-05	195	104	91		2015-05-05	145	66	79		2015-05-05	374	226	148		2015-05-05	0	0	0		2015-05-05	130	64	66		2015-05-05	795	507	288		2015-05-05	286	116	170
2015-05-06	263	158	105		2015-05-06	435	301	134		2015-05-06	0	0	0		2015-05-06	173	95	78		2015-05-06	137	76	61		2015-05-06	362	204	158		2015-05-06	0	0	0		2015-05-06	61	61	0		2015-05-06	952	537	415		2015-05-06	227	106	121
2015-05-07	242	137	105		2015-05-07	380	237	143		2015-05-07	0	0	0		2015-05-07	192	118	74		2015-05-07	134	68	66		2015-05-07	350	215	135		2015-05-07	0	0	0		2015-05-07	61	0	61		2015-05-07	1041	597	444		2015-05-07	186	91	95
2015-05-08	202	89	113		2015-05-08	382	231	151		2015-05-08	0	0	0		2015-05-08	163	89	74		2015-05-08	146	76	70		2015-05-08	319	193	126		2015-05-08	0	0	0		2015-05-08	69	0	69		2015-05-08	1660	782	878		2015-05-08	198	102	96
2015-05-09	224	89	135		2015-05-09	368	172	196		2015-05-09	0	0	0		2015-05-09	166	83	83		2015-05-09	167	63	104		2015-05-09	338	155	183		2015-05-09	0	0	0		2015-05-09	158	63	95		2015-05-09	2370	779	1591		2015-05-09	184	97	87
2015-05-10	233	108	125		2015-05-10	338	161	177		2015-05-10	0	0	0		2015-05-10	160	74	86		2015-05-10	140	70	70		2015-05-10	344	165	179		2015-05-10	0	0	0		2015-05-10	133	63	70		2015-05-10	1037	395	642		2015-05-10	197	97	100
2015-05-11	235	127	108		2015-05-11	452	285	167		2015-05-11	0	0	0		2015-05-11	183	104	79		2015-05-11	165	91	74		2015-05-11	402	251	151		2015-05-11	0	0	0		2015-05-11	127	61	66		2015-05-11	912	575	337		2015-05-11	187	101	86
2015-05-12	285	159	126		2015-05-12	418	271	147		2015-05-12	60	0	60		2015-05-12	180	102	78		2015-05-12	145	63	82		2015-05-12	390	265	125		2015-05-12	0	0	0		2015-05-12	127	66	61		2015-05-12	580	349	231		2015-05-12	146	72	74
2015-05-13	253	140	113		2015-05-13	395	256	139		2015-05-13	0	0	0		2015-05-13	179	110	69		2015-05-13	78	0	78		2015-05-13	364	259	105		2015-05-13	0	0	0		2015-05-13	129	63	66		2015-05-13	616	363	253		2015-05-13	83	0	83
2015-05-14	253	140	113		2015-05-14	372	228	144		2015-05-14	0	0	0		2015-05-14	165	91	74		2015-05-14	155	76	79		2015-05-14	342	220	122		2015-05-14	0	0	0		2015-05-14	139	70	69		2015-05-14	402	251	151		2015-05-14	148	78	70
2015-05-15	229	120	109		2015-05-15	414	247	167		2015-05-15	0	0	0		2015-05-15	169	87	82		2015-05-15	148	82	66		2015-05-15	293	180	113		2015-05-15	0	0	0		2015-05-15	66	0	66		2015-05-15	387	207	180		2015-05-15	170	70	100
2015-05-16	206	102	104		2015-05-16	351	175	176		2015-05-16	0	0	0		2015-05-16	172	85	87		2015-05-16	140	66	74		2015-05-16	251	129	122		2015-05-16	0	0	0		2015-05-16	125	64	61		2015-05-16	273	118	155		2015-05-16	142	63	79
2015-05-17	239	95	144		2015-05-17	417	218	199		2015-05-17	60	0	60		2015-05-17	193	89	104		2015-05-17	136	66	70		2015-05-17	303	155	148		2015-05-17	0	0	0		2015-05-17	131	61	70		2015-05-17	248	110	138		2015-05-17	141	63	78
2015-05-18	270	131	139		2015-05-18	604	400	204		2015-05-18	0	0	0		2015-05-18	208	125	83		2015-05-18	152	83	69		2015-05-18	600	436	164		2015-05-18	0	0	0		2015-05-18	125	64	61		2015-05-18	262	154	108		2015-05-18	154	76	78
2015-05-19	234	125	109		2015-05-19	594	383	211		2015-05-19	0	0	0		2015-05-19	190	120	70		2015-05-19	142	76	66		2015-05-19	550	402	148		2015-05-19	0	0	0		2015-05-19	124	63	61		2015-05-19	217	125	92		2015-05-19	148	70	78
2015-05-20	284	146	138		2015-05-20	555	381	174		2015-05-20	0	0	0		2015-05-20	159	89	70		2015-05-20	135	66	69		2015-05-20	419	302	117		2015-05-20	0	0	0		2015-05-20	123	63	60		2015-05-20	205	114	91		2015-05-20	141	68	73
2015-05-21	214	110	104		2015-05-21	650	454	196		2015-05-21	0	0	0		2015-05-21	182	112	70		2015-05-21	154	72	82		2015-05-21	410	259	151		2015-05-21	0	0	0		2015-05-21	137	63	74		2015-05-21	216	121	95		2015-05-21	129	63	66
2015-05-22	211	106	105		2015-05-22	848	595	253		2015-05-22	0	0	0		2015-05-22	174	95	79		2015-05-22	132	66	66		2015-05-22	421	295	126		2015-05-22	0	0	0		2015-05-22	70	70	0		2015-05-22	176	110	66		2015-05-22	141	68	73
2015-05-23	181	89	92		2015-05-23	919	408	511		2015-05-23	0	0	0		2015-05-23	152	78	74		2015-05-23	147	74	73		2015-05-23	333	163	170		2015-05-23	0	0	0		2015-05-23	69	0	69		2015-05-23	153	83	70		2015-05-23	66	0	66
2015-05-24	204	91	113		2015-05-24	1471	582	889		2015-05-24	0	0	0		2015-05-24	210	89	121		2015-05-24	165	87	78		2015-05-24	398	212	186		2015-05-24	0	0	0		2015-05-24	133	63	70		2015-05-24	155	76	79		2015-05-24	65	0	65
2015-05-25	221	129	92		2015-05-25	963	616	347		2015-05-25	0	0	0		2015-05-25	238	129	109		2015-05-25	158	80	78		2015-05-25	490	326	164		2015-05-25	0	0	0		2015-05-25	126	66	60		2015-05-25	181	102	79		2015-05-25	137	64	73
2015-05-26	199	99	100		2015-05-26	524	354	170		2015-05-26	0	0	0		2015-05-26	166	106	60		2015-05-26	138	72	66		2015-05-26	389	229	160		2015-05-26	0	0	0		2015-05-26	131	61	70		2015-05-26	163	97	66		2015-05-26	134	68	66
2015-05-27	221	125	96		2015-05-27	396	278	118		2015-05-27	0	0	0		2015-05-27	148	78	70		2015-05-27	151	82	69		2015-05-27	350	212	138		2015-05-27	0	0	0		2015-05-27	124	64	60		2015-05-27	143	82	61		2015-05-27	131	66	65
2015-05-28	228	123	105		2015-05-28	392	257	135		2015-05-28	0	0	0		2015-05-28	166	93	73		2015-05-28	131	70	61		2015-05-28	349	218	131		2015-05-28	0	0	0		2015-05-28	126	61	65		2015-05-28	176	102	74		2015-05-28	150	68	82
2015-05-29	218	110	108		2015-05-29	389	234	155		2015-05-29	121	61	60		2015-05-29	164	91	73		2015-05-29	148	74	74		2015-05-29	475	318	157		2015-05-29	0	0	0		2015-05-29	70	0	70		2015-05-29	136	70	66		2015-05-29	140	74	66
2015-05-30	238	95	143		2015-05-30	316	159	157		2015-05-30	65	0	65		2015-05-30	143	74	69		2015-05-30	61	0	61		2015-05-30	343	173	170		2015-05-30	0	0	0		2015-05-30	61	0	61		2015-05-30	140	61	79		2015-05-30	133	63	70
2015-05-31	255	120	135		2015-05-31	354	172	182		2015-05-31	0	0	0		2015-05-31	177	78	99		2015-05-31	162	63	99		2015-05-31	518	233	285		2015-05-31	0	0	0		2015-05-31	74	0	74		2015-05-31	157	70	87		2015-05-31	69	0	69
2015-06-01	252	140	112		2015-06-01	371	223	148		2015-06-01	0	0	0		2015-06-01	173	95	78		2015-06-01	183	97	86		2015-06-01	826	595	231		2015-06-01	0	0	0		2015-06-01	130	61	69		2015-06-01	171	97	74		2015-06-01	144	83	61
2015-06-02	260	151	109		2015-06-02	374	253	121		2015-06-02	0	0	0		2015-06-02	169	99	70		2015-06-02	182	99	83		2015-06-02	531	354	177		2015-06-02	0	0	0		2015-06-02	127	66	61		2015-06-02	148	82	66		2015-06-02	138	72	66
2015-06-03	260	129	131		2015-06-03	343	225	118		2015-06-03	0	0	0		2015-06-03	186	99	87		2015-06-03	161	91	70		2015-06-03	524	347	177		2015-06-03	0	0	0		2015-06-03	169	83	86		2015-06-03	157	91	66		2015-06-03	137	76	61
2015-06-04	200	118	82		2015-06-04	323	219	104		2015-06-04	0	0	0		2015-06-04	169	95	74		2015-06-04	143	82	61		2015-06-04	482	309	173		2015-06-04	0	0	0		2015-06-04	152	82	70		2015-06-04	178	104	74		2015-06-04	136	70	66
2015-06-05	243	135	108		2015-06-05	312	190	122		2015-06-05	0	0	0		2015-06-05	186	95	91		2015-06-05	144	70	74		2015-06-05	489	313	176		2015-06-05	0	0	0		2015-06-05	140	70	70		2015-06-05	171	97	74		2015-06-05	132	72	60
2015-06-06	224	112	112		2015-06-06	334	155	179		2015-06-06	0	0	0		2015-06-06	193	93	100		2015-06-06	70	0	70		2015-06-06	352	182	170		2015-06-06	0	0	0		2015-06-06	133	63	70		2015-06-06	132	72	60		2015-06-06	143	64	79
2015-06-07	212	95	117		2015-06-07	320	172	148		2015-06-07	0	0	0		2015-06-07	168	89	79		2015-06-07	135	70	65		2015-06-07	416	242	174		2015-06-07	0	0	0		2015-06-07	138	68	70		2015-06-07	159	85	74		2015-06-07	124	63	61
2015-06-08	228	106	122		2015-06-08	392	257	135		2015-06-08	0	0	0		2015-06-08	182	108	74		2015-06-08	142	82	60		2015-06-08	485	296	189		2015-06-08	0	0	0		2015-06-08	139	78	61		2015-06-08	162	89	73		2015-06-08	124	64	60
2015-06-09	282	139	143		2015-06-09	382	247	135		2015-06-09	0	0	0		2015-06-09	173	91	82		2015-06-09	152	78	74		2015-06-09	650	416	234		2015-06-09	0	0	0		2015-06-09	140	74	66		2015-06-09	172	93	79		2015-06-09	141	72	69
2015-06-10	252	140	112		2015-06-10	348	223	125		2015-06-10	0	0	0		2015-06-10	171	97	74		2015-06-10	155	76	79		2015-06-10	635	420	215		2015-06-10	0	0	0		2015-06-10	149	70	79		2015-06-10	159	85	74		2015-06-10	128	68	60
2015-06-11	256	139	117		2015-06-11	282	169	113		2015-06-11	0	0	0		2015-06-11	170	87	83		2015-06-11	170	78	92		2015-06-11	535	343	192		2015-06-11	0	0	0		2015-06-11	155	76	79		2015-06-11	152	83	69		2015-06-11	66	66	0
2015-06-12	211	106	105		2015-06-12	270	158	112		2015-06-12	0	0	0		2015-06-12	183	91	92		2015-06-12	159	80	79		2015-06-12	537	332	205		2015-06-12	0	0	0		2015-06-12	129	64	65		2015-06-12	141	72	69		2015-06-12	70	0	70
2015-06-13	246	95	151		2015-06-13	313	158	155		2015-06-13	0	0	0		2015-06-13	170	91	79		2015-06-13	166	74	92		2015-06-13	525	245	280		2015-06-13	0	0	0		2015-06-13	135	61	74		2015-06-13	155	85	70		2015-06-13	138	64	74
2015-06-14	231	110	121		2015-06-14	263	154	109		2015-06-14	0	0	0		2015-06-14	174	78	96		2015-06-14	163	76	87		2015-06-14	496	257	239		2015-06-14	0	0	0		2015-06-14	137	68	69		2015-06-14	148	66	82		2015-06-14	60	0	60
2015-06-15	235	144	91		2015-06-15	314	205	109		2015-06-15	0	0	0		2015-06-15	165	91	74		2015-06-15	151	78	73		2015-06-15	874	597	277		2015-06-15	0	0	0		2015-06-15	140	70	70		2015-06-15	159	93	66		2015-06-15	61	61	0
2015-06-16	220	125	95		2015-06-16	291	179	112		2015-06-16	0	0	0		2015-06-16	188	89	99		2015-06-16	178	91	87		2015-06-16	617	409	208		2015-06-16	0	0	0		2015-06-16	155	76	79		2015-06-16	149	83	66		2015-06-16	138	72	66
2015-06-17	214	102	112		2015-06-17	271	172	99		2015-06-17	0	0	0		2015-06-17	171	97	74		2015-06-17	206	123	83		2015-06-17	555	363	192		2015-06-17	0	0	0		2015-06-17	127	66	61		2015-06-17	140	80	60		2015-06-17	63	63	0
2015-06-18	233	120	113		2015-06-18	292	193	99		2015-06-18	0	0	0		2015-06-18	173	87	86		2015-06-18	185	102	83		2015-06-18	541	364	177		2015-06-18	0	0	0		2015-06-18	66	66	0		2015-06-18	136	66	70		2015-06-18	68	68	0
2015-06-19	204	108	96		2015-06-19	285	176	109		2015-06-19	0	0	0		2015-06-19	148	74	74		2015-06-19	192	87	105		2015-06-19	509	278	231		2015-06-19	0	0	0		2015-06-19	135	61	74		2015-06-19	74	74	0		2015-06-19	133	64	69
2015-06-20	216	99	117		2015-06-20	240	135	105		2015-06-20	0	0	0		2015-06-20	149	76	73		2015-06-20	187	87	100		2015-06-20	408	200	208		2015-06-20	0	0	0		2015-06-20	70	0	70		2015-06-20	134	64	70		2015-06-20	61	61	0
2015-06-21	195	95	100		2015-06-21	223	106	117		2015-06-21	0	0	0		2015-06-21	153	61	92		2015-06-21	157	78	79		2015-06-21	402	182	220		2015-06-21	0	0	0		2015-06-21	61	0	61		2015-06-21	129	63	66		2015-06-21	60	0	60
2015-06-22	202	80	122		2015-06-22	258	158	100		2015-06-22	0	0	0		2015-06-22	173	91	82		2015-06-22	185	93	92		2015-06-22	377	222	155		2015-06-22	0	0	0		2015-06-22	125	64	61		2015-06-22	133	63	70		2015-06-22	121	61	60
2015-06-23	236	127	109		2015-06-23	290	194	96		2015-06-23	0	0	0		2015-06-23	194	112	82		2015-06-23	197	97	100		2015-06-23	595	425	170		2015-06-23	0	0	0		2015-06-23	138	64	74		2015-06-23	147	78	69		2015-06-23	64	64	0
2015-06-24	243	135	108		2015-06-24	296	175	121		2015-06-24	0	0	0		2015-06-24	181	102	79		2015-06-24	171	93	78		2015-06-24	596	416	180		2015-06-24	0	0	0		2015-06-24	124	63	61		2015-06-24	132	66	66		2015-06-24	63	63	0
2015-06-25	220	116	104		2015-06-25	314	201	113		2015-06-25	0	0	0		2015-06-25	176	97	79		2015-06-25	219	123	96		2015-06-25	662	450	212		2015-06-25	0	0	0		2015-06-25	70	0	70		2015-06-25	129	68	61		2015-06-25	66	66	0
2015-06-26	221	116	105		2015-06-26	280	180	100		2015-06-26	0	0	0		2015-06-26	141	72	69		2015-06-26	196	101	95		2015-06-26	496	333	163		2015-06-26	0	0	0		2015-06-26	131	61	70		2015-06-26	144	70	74		2015-06-26	123	63	60
2015-06-27	207	89	118		2015-06-27	259	142	117		2015-06-27	0	0	0		2015-06-27	170	91	79		2015-06-27	162	83	79		2015-06-27	341	180	161		2015-06-27	0	0	0		2015-06-27	69	0	69		2015-06-27	82	0	82		2015-06-27	60	0	60
2015-06-28	196	91	105		2015-06-28	245	140	105		2015-06-28	0	0	0		2015-06-28	160	78	82		2015-06-28	191	78	113		2015-06-28	432	236	196		2015-06-28	0	0	0		2015-06-28	142	68	74		2015-06-28	130	64	66		2015-06-28	0	0	0
2015-06-29	276	158	118		2015-06-29	337	229	108		2015-06-29	0	0	0		2015-06-29	199	116	83		2015-06-29	232	123	109		2015-06-29	1341	883	458		2015-06-29	0	0	0		2015-06-29	149	80	69		2015-06-29	175	101	74		2015-06-29	61	61	0
2015-06-30	220	120	100		2015-06-30	330	239	91		2015-06-30	0	0	0		2015-06-30	195	116	79		2015-06-30	210	110	100		2015-06-30	1058	752	306		2015-06-30	0	0	0		2015-06-30	130	70	60		2015-06-30	229	142	87		2015-06-30	66	66	0
2015-07-01	249	131	118		2015-07-01	340	218	122		2015-07-01	0	0	0		2015-07-01	195	108	87		2015-07-01	209	104	105		2015-07-01	980	710	270		2015-07-01	0	0	0		2015-07-01	133	63	70		2015-07-01	177	104	73		2015-07-01	60	0	60
2015-07-02	274	131	143		2015-07-02	345	223	122		2015-07-02	0	0	0		2015-07-02	221	129	92		2015-07-02	208	108	100		2015-07-02	1508	1033	475		2015-07-02	0	0	0		2015-07-02	134	68	66		2015-07-02	151	82	69		2015-07-02	64	64	0
2015-07-03	249	131	118		2015-07-03	343	234	109		2015-07-03	60	0	60		2015-07-03	171	97	74		2015-07-03	187	101	86		2015-07-03	1328	884	444		2015-07-03	0	0	0		2015-07-03	70	0	70		2015-07-03	152	82	70		2015-07-03	0	0	0
2015-07-04	230	108	122		2015-07-04	259	133	126		2015-07-04	0	0	0		2015-07-04	181	82	99		2015-07-04	163	80	83		2015-07-04	744	375	369		2015-07-04	0	0	0		2015-07-04	228	89	139		2015-07-04	136	66	70		2015-07-04	0	0	0
2015-07-05	254	116	138		2015-07-05	296	152	144		2015-07-05	0	0	0		2015-07-05	185	85	100		2015-07-05	173	82	91		2015-07-05	768	420	348		2015-07-05	0	0	0		2015-07-05	165	82	83		2015-07-05	153	74	79		2015-07-05	0	0	0
2015-07-06	263	155	108		2015-07-06	346	233	113		2015-07-06	0	0	0		2015-07-06	202	123	79		2015-07-06	195	108	87		2015-07-06	1220	868	352		2015-07-06	0	0	0		2015-07-06	154	80	74		2015-07-06	172	85	87		2015-07-06	0	0	0
2015-07-07	243	135	108		2015-07-07	414	296	118		2015-07-07	0	0	0		2015-07-07	240	148	92		2015-07-07	208	108	100		2015-07-07	1230	868	362		2015-07-07	0	0	0		2015-07-07	134	68	66		2015-07-07	144	83	61		2015-07-07	72	72	0
2015-07-08	267	129	138		2015-07-08	438	268	170		2015-07-08	0	0	0		2015-07-08	212	125	87		2015-07-08	197	118	79		2015-07-08	2492	1634	858		2015-07-08	0	0	0		2015-07-08	135	70	65		2015-07-08	156	95	61		2015-07-08	72	72	0
2015-07-09	297	175	122		2015-07-09	457	313	144		2015-07-09	0	0	0		2015-07-09	248	161	87		2015-07-09	225	121	104		2015-07-09	3086	2175	911		2015-07-09	0	0	0		2015-07-09	69	0	69		2015-07-09	148	83	65		2015-07-09	68	68	0
2015-07-10	417	279	138		2015-07-10	617	459	158		2015-07-10	0	0	0		2015-07-10	276	184	92		2015-07-10	201	114	87		2015-07-10	13196	10297	2899		2015-07-10	0	0	0		2015-07-10	138	68	70		2015-07-10	228	137	91		2015-07-10	139	78	61
2015-07-11	256	121	135		2015-07-11	293	180	113		2015-07-11	0	0	0		2015-07-11	197	102	95		2015-07-11	175	101	74		2015-07-11	2434	1409	1025		2015-07-11	0	0	0		2015-07-11	136	70	66		2015-07-11	134	64	70		2015-07-11	66	66	0
2015-07-12	234	108	126		2015-07-12	300	161	139		2015-07-12	0	0	0		2015-07-12	178	87	91		2015-07-12	227	97	130		2015-07-12	1866	992	874		2015-07-12	0	0	0		2015-07-12	133	63	70		2015-07-12	129	63	66		2015-07-12	0	0	0
2015-07-13	286	165	121		2015-07-13	350	215	135		2015-07-13	0	0	0		2015-07-13	214	140	74		2015-07-13	225	116	109		2015-07-13	2561	1695	866		2015-07-13	0	0	0		2015-07-13	140	74	66		2015-07-13	148	78	70		2015-07-13	123	63	60
2015-07-14	257	144	113		2015-07-14	346	233	113		2015-07-14	0	0	0		2015-07-14	206	114	92		2015-07-14	260	142	118		2015-07-14	2173	1377	796		2015-07-14	0	0	0		2015-07-14	138	68	70		2015-07-14	152	78	74		2015-07-14	66	66	0
2015-07-15	231	127	104		2015-07-15	279	183	96		2015-07-15	0	0	0		2015-07-15	187	118	69		2015-07-15	265	165	100		2015-07-15	1603	993	610		2015-07-15	0	0	0		2015-07-15	66	0	66		2015-07-15	145	80	65		2015-07-15	64	64	0
2015-07-16	243	135	108		2015-07-16	293	201	92		2015-07-16	0	0	0		2015-07-16	224	129	95		2015-07-16	860	512	348		2015-07-16	1463	952	511		2015-07-16	0	0	0		2015-07-16	63	63	0		2015-07-16	157	83	74		2015-07-16	60	0	60
2015-07-17	257	135	122		2015-07-17	345	215	130		2015-07-17	0	0	0		2015-07-17	172	102	70		2015-07-17	744	457	287		2015-07-17	1410	945	465		2015-07-17	0	0	0		2015-07-17	133	64	69		2015-07-17	83	83	0		2015-07-17	70	0	70
2015-07-18	220	95	125		2015-07-18	253	123	130		2015-07-18	0	0	0		2015-07-18	157	78	79		2015-07-18	378	195	183		2015-07-18	1214	721	493		2015-07-18	0	0	0		2015-07-18	130	61	69		2015-07-18	152	78	74		2015-07-18	61	0	61
2015-07-19	236	101	135		2015-07-19	279	158	121		2015-07-19	0	0	0		2015-07-19	195	87	108		2015-07-19	369	180	189		2015-07-19	1543	887	656		2015-07-19	0	0	0		2015-07-19	121	61	60		2015-07-19	61	61	0		2015-07-19	60	0	60
2015-07-20	302	176	126		2015-07-20	416	273	143		2015-07-20	0	0	0		2015-07-20	231	140	91		2015-07-20	422	267	155		2015-07-20	4610	3226	1384		2015-07-20	0	0	0		2015-07-20	129	68	61		2015-07-20	165	99	66		2015-07-20	63	63	0
2015-07-21	214	114	100		2015-07-21	429	274	155		2015-07-21	0	0	0		2015-07-21	235	152	83		2015-07-21	374	223	151		2015-07-21	2892	1910	982		2015-07-21	0	0	0		2015-07-21	76	76	0		2015-07-21	149	80	69		2015-07-21	0	0	0
2015-07-22	230	125	105		2015-07-22	364	239	125		2015-07-22	0	0	0		2015-07-22	244	148	96		2015-07-22	384	233	151		2015-07-22	2521	1623	898		2015-07-22	0	0	0		2015-07-22	63	63	0		2015-07-22	157	91	66		2015-07-22	0	0	0
2015-07-23	273	155	118		2015-07-23	401	257	144		2015-07-23	0	0	0		2015-07-23	190	116	74		2015-07-23	339	191	148		2015-07-23	2030	1186	844		2015-07-23	0	0	0		2015-07-23	123	63	60		2015-07-23	165	78	87		2015-07-23	0	0	0
2015-07-24	185	93	92		2015-07-24	402	267	135		2015-07-24	0	0	0		2015-07-24	196	110	86		2015-07-24	323	188	135		2015-07-24	2635	1682	953		2015-07-24	0	0	0		2015-07-24	124	64	60		2015-07-24	141	80	61		2015-07-24	61	61	0
2015-07-25	239	91	148		2015-07-25	291	165	126		2015-07-25	0	0	0		2015-07-25	183	91	92		2015-07-25	337	154	183		2015-07-25	1744	880	864		2015-07-25	0	0	0		2015-07-25	122	61	61		2015-07-25	134	64	70		2015-07-25	0	0	0
2015-07-26	254	116	138		2015-07-26	359	195	164		2015-07-26	0	0	0		2015-07-26	221	108	113		2015-07-26	346	161	185		2015-07-26	1750	892	858		2015-07-26	0	0	0		2015-07-26	66	0	66		2015-07-26	133	72	61		2015-07-26	0	0	0
2015-07-27	241	123	118		2015-07-27	394	290	104		2015-07-27	0	0	0		2015-07-27	248	169	79		2015-07-27	449	253	196		2015-07-27	2338	1475	863		2015-07-27	0	0	0		2015-07-27	127	61	66		2015-07-27	140	74	66		2015-07-27	63	63	0
2015-07-28	235	144	91		2015-07-28	394	259	135		2015-07-28	0	0	0		2015-07-28	208	125	83		2015-07-28	334	177	157		2015-07-28	2226	1346	880		2015-07-28	0	0	0		2015-07-28	167	80	87		2015-07-28	124	63	61		2015-07-28	0	0	0
2015-07-29	244	152	92		2015-07-29	369	243	126		2015-07-29	0	0	0		2015-07-29	214	135	79		2015-07-29	354	197	157		2015-07-29	2501	1601	900		2015-07-29	0	0	0		2015-07-29	138	68	70		2015-07-29	138	68	70		2015-07-29	0	0	0
2015-07-30	249	131	118		2015-07-30	387	248	139		2015-07-30	0	0	0		2015-07-30	240	144	96		2015-07-30	367	200	167		2015-07-30	3390	2391	999		2015-07-30	0	0	0		2015-07-30	153	83	70		2015-07-30	142	76	66		2015-07-30	0	0	0
2015-07-31	326	191	135		2015-07-31	657	461	196		2015-07-31	0	0	0		2015-07-31	246	142	104		2015-07-31	558	305	253		2015-07-31	13633	8492	5141		2015-07-31	0	0	0		2015-07-31	139	66	73		2015-07-31	138	72	66		2015-07-31	132	66	66
2015-08-01	263	125	138		2015-08-01	372	215	157		2015-08-01	0	0	0		2015-08-01	210	106	104		2015-08-01	778	281	497		2015-08-01	1916	964	952		2015-08-01	0	0	0		2015-08-01	126	61	65		2015-08-01	136	70	66		2015-08-01	0	0	0
2015-08-02	253	118	135		2015-08-02	321	170	151		2015-08-02	0	0	0		2015-08-02	225	120	105		2015-08-02	745	394	351		2015-08-02	1614	845	769		2015-08-02	0	0	0		2015-08-02	66	0	66		2015-08-02	129	63	66		2015-08-02	0	0	0
2015-08-03	343	200	143		2015-08-03	584	389	195		2015-08-03	0	0	0		2015-08-03	251	151	100		2015-08-03	565	344	221		2015-08-03	1871	1197	674		2015-08-03	0	0	0		2015-08-03	128	68	60		2015-08-03	133	72	61		2015-08-03	61	61	0
2015-08-04	288	166	122		2015-08-04	483	344	139		2015-08-04	0	0	0		2015-08-04	253	148	105		2015-08-04	433	259	174		2015-08-04	1433	920	513		2015-08-04	0	0	0		2015-08-04	134	64	70		2015-08-04	72	72	0		2015-08-04	61	61	0
2015-08-05	285	163	122		2015-08-05	460	312	148		2015-08-05	0	0	0		2015-08-05	227	144	83		2015-08-05	484	279	205		2015-08-05	1387	887	500		2015-08-05	0	0	0		2015-08-05	140	74	66		2015-08-05	139	70	69		2015-08-05	61	61	0
2015-08-06	331	200	131		2015-08-06	478	330	148		2015-08-06	0	0	0		2015-08-06	243	152	91		2015-08-06	407	222	185		2015-08-06	1316	886	430		2015-08-06	0	0	0		2015-08-06	146	80	66		2015-08-06	124	63	61		2015-08-06	61	61	0
2015-08-07	283	158	125		2015-08-07	371	236	135		2015-08-07	0	0	0		2015-08-07	232	133	99		2015-08-07	414	202	212		2015-08-07	1254	863	391		2015-08-07	0	0	0		2015-08-07	149	70	79		2015-08-07	128	68	60		2015-08-07	124	63	61
2015-08-08	232	123	109		2015-08-08	312	157	155		2015-08-08	0	0	0		2015-08-08	222	101	121		2015-08-08	273	139	134		2015-08-08	797	428	369		2015-08-08	0	0	0		2015-08-08	73	0	73		2015-08-08	127	61	66		2015-08-08	65	0	65
2015-08-09	263	154	109		2015-08-09	346	179	167		2015-08-09	0	0	0		2015-08-09	200	91	109		2015-08-09	226	108	118		2015-08-09	803	437	366		2015-08-09	0	0	0		2015-08-09	60	0	60		2015-08-09	65	0	65		2015-08-09	60	0	60
2015-08-10	321	182	139		2015-08-10	480	319	161		2015-08-10	0	0	0		2015-08-10	222	144	78		2015-08-10	370	190	180		2015-08-10	1259	862	397		2015-08-10	0	0	0		2015-08-10	136	63	73		2015-08-10	138	78	60		2015-08-10	61	0	61
2015-08-11	270	157	113		2015-08-11	439	281	158		2015-08-11	0	0	0		2015-08-11	234	142	92		2015-08-11	399	216	183		2015-08-11	1154	803	351		2015-08-11	0	0	0		2015-08-11	69	0	69		2015-08-11	133	72	61		2015-08-11	65	0	65
2015-08-12	312	187	125		2015-08-12	592	425	167		2015-08-12	0	0	0		2015-08-12	250	142	108		2015-08-12	344	186	158		2015-08-12	1346	864	482		2015-08-12	0	0	0		2015-08-12	142	72	70		2015-08-12	139	78	61		2015-08-12	130	61	69
2015-08-13	229	125	104		2015-08-13	450	299	151		2015-08-13	0	0	0		2015-08-13	221	125	96		2015-08-13	258	175	83		2015-08-13	1079	727	352		2015-08-13	0	0	0		2015-08-13	150	85	65		2015-08-13	137	68	69		2015-08-13	61	61	0
2015-08-14	304	169	135		2015-08-14	434	276	158		2015-08-14	0	0	0		2015-08-14	248	157	91		2015-08-14	233	137	96		2015-08-14	1260	845	415		2015-08-14	0	0	0		2015-08-14	129	63	66		2015-08-14	138	72	66		2015-08-14	63	63	0
2015-08-15	255	101	154		2015-08-15	367	197	170		2015-08-15	0	0	0		2015-08-15	189	106	83		2015-08-15	253	114	139		2015-08-15	983	479	504		2015-08-15	0	0	0		2015-08-15	141	63	78		2015-08-15	162	76	86		2015-08-15	61	0	61
2015-08-16	296	161	135		2015-08-16	323	166	157		2015-08-16	0	0	0		2015-08-16	217	104	113		2015-08-16	240	101	139		2015-08-16	810	357	453		2015-08-16	0	0	0		2015-08-16	74	0	74		2015-08-16	139	78	61		2015-08-16	0	0	0
2015-08-17	333	207	126		2015-08-17	498	332	166		2015-08-17	0	0	0		2015-08-17	282	186	96		2015-08-17	307	152	155		2015-08-17	1334	901	433		2015-08-17	0	0	0		2015-08-17	68	68	0		2015-08-17	134	74	60		2015-08-17	63	63	0
2015-08-18	306	197	109		2015-08-18	528	364	164		2015-08-18	0	0	0		2015-08-18	278	182	96		2015-08-18	307	121	186		2015-08-18	1640	942	698		2015-08-18	0	0	0		2015-08-18	125	64	61		2015-08-18	154	85	69		2015-08-18	63	63	0
2015-08-19	324	194	130		2015-08-19	594	430	164		2015-08-19	0	0	0		2015-08-19	298	176	122		2015-08-19	311	172	139		2015-08-19	1630	911	719		2015-08-19	0	0	0		2015-08-19	60	0	60		2015-08-19	135	74	61		2015-08-19	64	64	0
2015-08-20	311	190	121		2015-08-20	512	354	158		2015-08-20	0	0	0		2015-08-20	241	150	91		2015-08-20	292	161	131		2015-08-20	1732	924	808		2015-08-20	0	0	0		2015-08-20	130	61	69		2015-08-20	136	70	66		2015-08-20	61	61	0
2015-08-21	308	173	135		2015-08-21	472	329	143		2015-08-21	0	0	0		2015-08-21	314	193	121		2015-08-21	322	155	167		2015-08-21	2905	1460	1445		2015-08-21	0	0	0		2015-08-21	151	72	79		2015-08-21	156	74	82		2015-08-21	63	63	0
2015-08-22	339	200	139		2015-08-22	432	259	173		2015-08-22	0	0	0		2015-08-22	275	150	125		2015-08-22	337	123	214		2015-08-22	4805	1431	3374		2015-08-22	0	0	0		2015-08-22	79	0	79		2015-08-22	69	0	69		2015-08-22	63	63	0
2015-08-23	283	158	125		2015-08-23	375	209	166		2015-08-23	0	0	0		2015-08-23	248	118	130		2015-08-23	350	154	196		2015-08-23	1446	592	854		2015-08-23	0	0	0		2015-08-23	65	0	65		2015-08-23	70	0	70		2015-08-23	0	0	0
2015-08-24	342	216	126		2015-08-24	788	586	202		2015-08-24	0	0	0		2015-08-24	378	265	113		2015-08-24	459	228	231		2015-08-24	1423	867	556		2015-08-24	0	0	0		2015-08-24	132	66	66		2015-08-24	151	85	66		2015-08-24	129	68	61
2015-08-25	339	231	108		2015-08-25	785	580	205		2015-08-25	0	0	0		2015-08-25	325	208	117		2015-08-25	401	200	201		2015-08-25	1271	834	437		2015-08-25	0	0	0		2015-08-25	0	0	0		2015-08-25	150	80	70		2015-08-25	122	61	61
2015-08-26	358	253	105		2015-08-26	745	549	196		2015-08-26	0	0	0		2015-08-26	337	242	95		2015-08-26	355	162	193		2015-08-26	1281	834	447		2015-08-26	0	0	0		2015-08-26	135	61	74		2015-08-26	144	78	66		2015-08-26	0	0	0
2015-08-27	339	226	113		2015-08-27	680	484	196		2015-08-27	0	0	0		2015-08-27	373	213	160		2015-08-27	324	173	151		2015-08-27	1266	847	419		2015-08-27	0	0	0		2015-08-27	125	64	61		2015-08-27	143	78	65		2015-08-27	63	63	0
2015-08-28	375	253	122		2015-08-28	677	485	192		2015-08-28	0	0	0		2015-08-28	323	198	125		2015-08-28	320	159	161		2015-08-28	1433	849	584		2015-08-28	0	0	0		2015-08-28	128	63	65		2015-08-28	127	66	61		2015-08-28	0	0	0
2015-08-29	292	170	122		2015-08-29	444	270	174		2015-08-29	0	0	0		2015-08-29	317	162	155		2015-08-29	301	135	166		2015-08-29	1730	846	884		2015-08-29	0	0	0		2015-08-29	61	0	61		2015-08-29	70	0	70		2015-08-29	0	0	0
2015-08-30	354	193	161		2015-08-30	507	276	231		2015-08-30	0	0	0		2015-08-30	314	157	157		2015-08-30	310	150	160		2015-08-30	2117	869	1248		2015-08-30	0	0	0		2015-08-30	137	64	73		2015-08-30	137	63	74		2015-08-30	61	61	0
2015-08-31	394	259	135		2015-08-31	902	701	201		2015-08-31	0	0	0		2015-08-31	494	333	161		2015-08-31	372	198	174		2015-08-31	3542	2300	1242		2015-08-31	0	0	0		2015-08-31	78	78	0		2015-08-31	151	82	69		2015-08-31	123	63	60
2015-09-01	389	267	122		2015-09-01	941	710	231		2015-09-01	0	0	0		2015-09-01	569	405	164		2015-09-01	377	200	177		2015-09-01	2032	1242	790		2015-09-01	0	0	0		2015-09-01	128	68	60		2015-09-01	152	78	74		2015-09-01	63	63	0
2015-09-02	353	223	130		2015-09-02	1016	774	242		2015-09-02	0	0	0		2015-09-02	473	330	143		2015-09-02	330	169	161		2015-09-02	1399	893	506		2015-09-02	0	0	0		2015-09-02	131	66	65		2015-09-02	163	80	83		2015-09-02	130	64	66
2015-09-03	390	239	151		2015-09-03	465	295	170		2015-09-03	61	0	61		2015-09-03	309	161	148		2015-09-03	243	95	148		2015-09-03	1429	777	652		2015-09-03	0	0	0		2015-09-03	65	0	65		2015-09-03	184	76	108		2015-09-03	60	0	60
2015-09-04	463	265	198		2015-09-04	581	346	235		2015-09-04	0	0	0		2015-09-04	353	202	151		2015-09-04	297	131	166		2015-09-04	1114	608	506		2015-09-04	0	0	0		2015-09-04	61	0	61		2015-09-04	185	76	109		2015-09-04	61	0	61
2015-09-05	428	248	180		2015-09-05	911	485	426		2015-09-05	0	0	0		2015-09-05	419	237	182		2015-09-05	290	123	167		2015-09-05	1096	560	536		2015-09-05	0	0	0		2015-09-05	145	66	79		2015-09-05	144	66	78		2015-09-05	65	0	65
2015-09-06	541	371	170		2015-09-06	1253	902	351		2015-09-06	61	0	61		2015-09-06	845	611	234		2015-09-06	373	212	161		2015-09-06	1490	966	524		2015-09-06	0	0	0		2015-09-06	128	63	65		2015-09-06	161	82	79		2015-09-06	131	70	61
2015-09-07	485	315	170		2015-09-07	1210	891	319		2015-09-07	60	0	60		2015-09-07	797	617	180		2015-09-07	468	202	266		2015-09-07	1464	957	507		2015-09-07	0	0	0		2015-09-07	78	78	0		2015-09-07	150	80	70		2015-09-07	121	61	60
2015-09-08	473	296	177		2015-09-08	3171	2312	859		2015-09-08	0	0	0		2015-09-08	1115	820	295		2015-09-08	666	319	347		2015-09-08	1434	909	525		2015-09-08	0	0	0		2015-09-08	155	85	70		2015-09-08	159	80	79		2015-09-08	61	61	0
2015-09-09	493	326	167		2015-09-09	2559	1805	754		2015-09-09	0	0	0		2015-09-09	1270	880	390		2015-09-09	460	243	217		2015-09-09	1420	891	529		2015-09-09	0	0	0		2015-09-09	70	0	70		2015-09-09	138	68	70		2015-09-09	70	70	0
2015-09-10	577	388	189		2015-09-10	3560	2700	860		2015-09-10	0	0	0		2015-09-10	1419	905	514		2015-09-10	907	591	316		2015-09-10	1539	908	631		2015-09-10	0	0	0		2015-09-10	137	76	61		2015-09-10	153	87	66		2015-09-10	61	61	0
2015-09-11	491	327	164		2015-09-11	2854	2012	842		2015-09-11	0	0	0		2015-09-11	1322	908	414		2015-09-11	626	380	246		2015-09-11	1537	938	599		2015-09-11	0	0	0		2015-09-11	133	63	70		2015-09-11	135	74	61		2015-09-11	0	0	0
2015-09-12	482	293	189		2015-09-12	10939	7932	3007		2015-09-12	0	0	0		2015-09-12	775	476	299		2015-09-12	453	194	259		2015-09-12	1452	695	757		2015-09-12	0	0	0		2015-09-12	140	70	70		2015-09-12	163	80	83		2015-09-12	125	64	61
2015-09-13	473	262	211		2015-09-13	3308	2331	977		2015-09-13	0	0	0		2015-09-13	704	374	330		2015-09-13	504	188	316		2015-09-13	1605	735	870		2015-09-13	0	0	0		2015-09-13	143	64	79		2015-09-13	152	74	78		2015-09-13	0	0	0
2015-09-14	591	402	189		2015-09-14	4939	4017	922		2015-09-14	64	64	0		2015-09-14	1097	792	305		2015-09-14	1095	599	496		2015-09-14	2372	1507	865		2015-09-14	0	0	0		2015-09-14	155	85	70		2015-09-14	176	102	74		2015-09-14	131	61	70
2015-09-15	541	358	183		2015-09-15	3877	2967	910		2015-09-15	0	0	0		2015-09-15	1240	864	376		2015-09-15	872	426	446		2015-09-15	2247	1393	854		2015-09-15	0	0	0		2015-09-15	137	68	69		2015-09-15	164	91	73		2015-09-15	63	63	0
2015-09-16	588	405	183		2015-09-16	3431	2546	885		2015-09-16	0	0	0		2015-09-16	1214	845	369		2015-09-16	810	395	415		2015-09-16	2862	1897	965		2015-09-16	0	0	0		2015-09-16	141	68	73		2015-09-16	166	93	73		2015-09-16	137	63	74
2015-09-17	533	350	183		2015-09-17	3324	2423	901		2015-09-17	0	0	0		2015-09-17	1138	800	338		2015-09-17	702	350	352		2015-09-17	3909	2641	1268		2015-09-17	0	0	0		2015-09-17	133	63	70		2015-09-17	181	99	82		2015-09-17	70	70	0
2015-09-18	493	323	170		2015-09-18	1974	1308	666		2015-09-18	0	0	0		2015-09-18	1032	730	302		2015-09-18	874	402	472		2015-09-18	5579	3201	2378		2015-09-18	0	0	0		2015-09-18	132	63	69		2015-09-18	188	114	74		2015-09-18	72	72	0
2015-09-19	397	195	202		2015-09-19	1579	884	695		2015-09-19	0	0	0		2015-09-19	756	416	340		2015-09-19	692	262	430		2015-09-19	9180	3152	6028		2015-09-19	0	0	0		2015-09-19	147	61	86		2015-09-19	149	70	79		2015-09-19	129	63	66
2015-09-20	765	364	401		2015-09-20	2131	1193	938		2015-09-20	0	0	0		2015-09-20	1073	530	543		2015-09-20	988	287	701		2015-09-20	22524	7137	15387		2015-09-20	0	0	0		2015-09-20	228	89	139		2015-09-20	177	82	95		2015-09-20	138	68	70
2015-09-21	1257	831	426		2015-09-21	16538	12291	4247		2015-09-21	0	0	0		2015-09-21	1471	947	524		2015-09-21	1199	625	574		2015-09-21	11276	7253	4023		2015-09-21	0	0	0		2015-09-21	187	95	92		2015-09-21	250	154	96		2015-09-21	138	72	66
2015-09-22	1118	785	333		2015-09-22	4950	3868	1082		2015-09-22	64	64	0		2015-09-22	1587	1020	567		2015-09-22	1262	642	620		2015-09-22	3534	2299	1235		2015-09-22	0	0	0		2015-09-22	173	91	82		2015-09-22	237	137	100		2015-09-22	133	72	61
2015-09-23	974	679	295		2015-09-23	2459	1610	849		2015-09-23	0	0	0		2015-09-23	1925	1315	610		2015-09-23	1689	841	848		2015-09-23	2151	1237	914		2015-09-23	0	0	0		2015-09-23	176	97	79		2015-09-23	202	110	92		2015-09-23	124	63	61
2015-09-24	650	430	220		2015-09-24	1651	1080	571		2015-09-24	0	0	0		2015-09-24	1369	915	454		2015-09-24	1905	931	974		2015-09-24	1826	997	829		2015-09-24	0	0	0		2015-09-24	155	68	87		2015-09-24	181	99	82		2015-09-24	135	66	69
2015-09-25	682	464	218		2015-09-25	2130	1238	892		2015-09-25	0	0	0		2015-09-25	1244	882	362		2015-09-25	3192	1227	1965		2015-09-25	2819	1893	926		2015-09-25	0	0	0		2015-09-25	144	70	74		2015-09-25	150	76	74		2015-09-25	127	66	61
2015-09-26	436	215	221		2015-09-26	1411	847	564		2015-09-26	0	0	0		2015-09-26	807	453	354		2015-09-26	6295	1683	4612		2015-09-26	1431	779	652		2015-09-26	0	0	0		2015-09-26	155	64	91		2015-09-26	150	68	82		2015-09-26	0	0	0
2015-09-27	491	250	241		2015-09-27	1037	591	446		2015-09-27	0	0	0		2015-09-27	722	371	351		2015-09-27	13906	3511	10395		2015-09-27	1305	692	613		2015-09-27	0	0	0		2015-09-27	157	74	83		2015-09-27	203	82	121		2015-09-27	61	0	61
2015-09-28	643	408	235		2015-09-28	1324	910	414		2015-09-28	0	0	0		2015-09-28	1286	864	422		2015-09-28	2303	1053	1250		2015-09-28	1241	847	394		2015-09-28	0	0	0		2015-09-28	165	82	83		2015-09-28	160	87	73		2015-09-28	64	64	0
2015-09-29	594	405	189		2015-09-29	1216	872	344		2015-09-29	0	0	0		2015-09-29	1229	856	373		2015-09-29	1271	597	674		2015-09-29	994	614	380		2015-09-29	0	0	0		2015-09-29	140	80	60		2015-09-29	156	87	69		2015-09-29	64	64	0
2015-09-30	527	347	180		2015-09-30	1186	856	330		2015-09-30	0	0	0		2015-09-30	902	603	299		2015-09-30	703	323	380		2015-09-30	772	484	288		2015-09-30	0	0	0		2015-09-30	137	64	73		2015-09-30	158	76	82		2015-09-30	128	68	60
2015-10-01	387	204	183		2015-10-01	854	440	414		2015-10-01	0	0	0		2015-10-01	559	267	292		2015-10-01	566	225	341		2015-10-01	578	291	287		2015-10-01	0	0	0		2015-10-01	146	63	83		2015-10-01	124	63	61		2015-10-01	0	0	0
2015-10-02	381	195	186		2015-10-02	656	361	295		2015-10-02	0	0	0		2015-10-02	594	307	287		2015-10-02	405	194	211		2015-10-02	455	247	208		2015-10-02	0	0	0		2015-10-02	131	61	70		2015-10-02	130	64	66		2015-10-02	121	61	60
2015-10-03	409	207	202		2015-10-03	610	343	267		2015-10-03	0	0	0		2015-10-03	548	274	274		2015-10-03	352	175	177		2015-10-03	385	218	167		2015-10-03	0	0	0		2015-10-03	0	0	0		2015-10-03	74	0	74		2015-10-03	61	0	61
2015-10-04	492	236	256		2015-10-04	586	326	260		2015-10-04	0	0	0		2015-10-04	534	285	249		2015-10-04	293	142	151		2015-10-04	430	260	170		2015-10-04	0	0	0		2015-10-04	63	63	0		2015-10-04	127	66	61		2015-10-04	0	0	0
2015-10-05	478	243	235		2015-10-05	558	316	242		2015-10-05	0	0	0		2015-10-05	658	366	292		2015-10-05	244	131	113		2015-10-05	419	226	193		2015-10-05	0	0	0		2015-10-05	70	0	70		2015-10-05	137	63	74		2015-10-05	122	61	61
2015-10-06	485	239	246		2015-10-06	642	357	285		2015-10-06	0	0	0		2015-10-06	756	433	323		2015-10-06	259	125	134		2015-10-06	461	243	218		2015-10-06	0	0	0		2015-10-06	127	61	66		2015-10-06	60	0	60		2015-10-06	0	0	0
2015-10-07	548	302	246		2015-10-07	718	437	281		2015-10-07	0	0	0		2015-10-07	823	478	345		2015-10-07	285	159	126		2015-10-07	420	256	164		2015-10-07	0	0	0		2015-10-07	141	68	73		2015-10-07	131	70	61		2015-10-07	122	61	61
2015-10-08	839	554	285		2015-10-08	1247	924	323		2015-10-08	0	0	0		2015-10-08	1231	865	366		2015-10-08	296	183	113		2015-10-08	679	448	231		2015-10-08	0	0	0		2015-10-08	126	66	60		2015-10-08	138	72	66		2015-10-08	126	66	60
2015-10-09	695	443	252		2015-10-09	1208	853	355		2015-10-09	61	61	0		2015-10-09	1197	864	333		2015-10-09	272	168	104		2015-10-09	695	493	202		2015-10-09	0	0	0		2015-10-09	129	64	65		2015-10-09	133	68	65		2015-10-09	121	61	60
2015-10-10	653	422	231		2015-10-10	1190	842	348		2015-10-10	0	0	0		2015-10-10	1085	751	334		2015-10-10	247	142	105		2015-10-10	563	383	180		2015-10-10	0	0	0		2015-10-10	140	74	66		2015-10-10	133	72	61		2015-10-10	61	61	0
2015-10-11	595	321	274		2015-10-11	760	416	344		2015-10-11	0	0	0		2015-10-11	740	420	320		2015-10-11	214	110	104		2015-10-11	447	223	224		2015-10-11	0	0	0		2015-10-11	125	64	61		2015-10-11	133	63	70		2015-10-11	61	0	61
2015-10-12	1215	842	373		2015-10-12	1205	861	344		2015-10-12	0	0	0		2015-10-12	1181	822	359		2015-10-12	231	157	74		2015-10-12	537	357	180		2015-10-12	0	0	0		2015-10-12	137	72	65		2015-10-12	141	76	65		2015-10-12	129	64	65
2015-10-13	1071	734	337		2015-10-13	1257	884	373		2015-10-13	0	0	0		2015-10-13	1087	726	361		2015-10-13	224	150	74		2015-10-13	507	327	180		2015-10-13	0	0	0		2015-10-13	151	72	79		2015-10-13	138	78	60		2015-10-13	142	76	66
2015-10-14	1341	862	479		2015-10-14	1214	856	358		2015-10-14	0	0	0		2015-10-14	1126	760	366		2015-10-14	172	93	79		2015-10-14	455	301	154		2015-10-14	0	0	0		2015-10-14	131	66	65		2015-10-14	137	68	69		2015-10-14	68	68	0
2015-10-15	2441	1542	899		2015-10-15	1188	850	338		2015-10-15	0	0	0		2015-10-15	1119	761	358		2015-10-15	218	135	83		2015-10-15	517	318	199		2015-10-15	0	0	0		2015-10-15	142	72	70		2015-10-15	143	74	69		2015-10-15	64	64	0
2015-10-16	1652	975	677		2015-10-16	1319	918	401		2015-10-16	0	0	0		2015-10-16	1623	1010	613		2015-10-16	178	95	83		2015-10-16	598	367	231		2015-10-16	0	0	0		2015-10-16	173	82	91		2015-10-16	146	85	61		2015-10-16	61	61	0
2015-10-17	972	521	451		2015-10-17	819	408	411		2015-10-17	61	61	0		2015-10-17	930	504	426		2015-10-17	231	123	108		2015-10-17	531	268	263		2015-10-17	0	0	0		2015-10-17	146	63	83		2015-10-17	142	64	78		2015-10-17	66	0	66
2015-10-18	1330	682	648		2015-10-18	908	443	465		2015-10-18	0	0	0		2015-10-18	1131	568	563		2015-10-18	262	123	139		2015-10-18	514	219	295		2015-10-18	0	0	0		2015-10-18	242	76	166		2015-10-18	147	61	86		2015-10-18	138	68	70
2015-10-19	1535	950	585		2015-10-19	1304	889	415		2015-10-19	0	0	0		2015-10-19	1373	901	472		2015-10-19	223	110	113		2015-10-19	574	366	208		2015-10-19	0	0	0		2015-10-19	183	91	92		2015-10-19	135	66	69		2015-10-19	133	72	61
2015-10-20	1518	922	596		2015-10-20	1248	861	387		2015-10-20	0	0	0		2015-10-20	1259	862	397		2015-10-20	188	101	87		2015-10-20	483	304	179		2015-10-20	0	0	0		2015-10-20	146	80	66		2015-10-20	150	80	70		2015-10-20	131	66	65
2015-10-21	1285	860	425		2015-10-21	1155	789	366		2015-10-21	0	0	0		2015-10-21	1173	780	393		2015-10-21	182	95	87		2015-10-21	455	316	139		2015-10-21	0	0	0		2015-10-21	140	61	79		2015-10-21	133	72	61		2015-10-21	129	64	65
2015-10-22	1236	825	411		2015-10-22	1256	844	412		2015-10-22	0	0	0		2015-10-22	1144	747	397		2015-10-22	203	108	95		2015-10-22	402	254	148		2015-10-22	0	0	0		2015-10-22	144	78	66		2015-10-22	127	61	66		2015-10-22	123	63	60
2015-10-23	1107	741	366		2015-10-23	1142	780	362		2015-10-23	0	0	0		2015-10-23	1169	811	358		2015-10-23	186	91	95		2015-10-23	433	253	180		2015-10-23	0	0	0		2015-10-23	145	72	73		2015-10-23	148	74	74		2015-10-23	61	61	0
2015-10-24	872	465	407		2015-10-24	889	445	444		2015-10-24	69	0	69		2015-10-24	1037	512	525		2015-10-24	188	70	118		2015-10-24	465	191	274		2015-10-24	0	0	0		2015-10-24	139	61	78		2015-10-24	144	74	70		2015-10-24	124	63	61
2015-10-25	1396	769	627		2015-10-25	1024	481	543		2015-10-25	65	0	65		2015-10-25	926	462	464		2015-10-25	194	85	109		2015-10-25	421	187	234		2015-10-25	0	0	0		2015-10-25	164	68	96		2015-10-25	134	61	73		2015-10-25	124	63	61
2015-10-26	2389	1509	880		2015-10-26	1391	912	479		2015-10-26	0	0	0		2015-10-26	1444	916	528		2015-10-26	182	95	87		2015-10-26	437	273	164		2015-10-26	0	0	0		2015-10-26	154	80	74		2015-10-26	132	72	60		2015-10-26	124	64	60
2015-10-27	17795	13305	4490		2015-10-27	1334	876	458		2015-10-27	0	0	0		2015-10-27	2110	1394	716		2015-10-27	176	89	87		2015-10-27	480	295	185		2015-10-27	0	0	0		2015-10-27	144	78	66		2015-10-27	147	82	65		2015-10-27	122	61	61
2015-10-28	4146	2966	1180		2015-10-28	1272	874	398		2015-10-28	0	0	0		2015-10-28	2355	1552	803		2015-10-28	181	85	96		2015-10-28	406	239	167		2015-10-28	0	0	0		2015-10-28	144	66	78		2015-10-28	125	64	61		2015-10-28	60	0	60
2015-10-29	2783	1869	914		2015-10-29	1227	865	362		2015-10-29	61	61	0		2015-10-29	2537	1733	804		2015-10-29	167	72	95		2015-10-29	409	242	167		2015-10-29	0	0	0		2015-10-29	150	76	74		2015-10-29	135	66	69		2015-10-29	76	76	0
2015-10-30	2091	1236	855		2015-10-30	1342	874	468		2015-10-30	0	0	0		2015-10-30	1671	976	695		2015-10-30	193	93	100		2015-10-30	397	250	147		2015-10-30	0	0	0		2015-10-30	134	64	70		2015-10-30	126	61	65		2015-10-30	126	61	65
2015-10-31	1551	856	695		2015-10-31	1190	574	616		2015-10-31	0	0	0		2015-10-31	1266	399	867		2015-10-31	172	76	96		2015-10-31	333	173	160		2015-10-31	0	0	0		2015-10-31	79	0	79		2015-10-31	128	68	60		2015-10-31	0	0	0
2015-11-01	1734	884	850		2015-11-01	1632	814	818		2015-11-01	69	0	69		2015-11-01	1554	575	979		2015-11-01	245	87	158		2015-11-01	394	155	239		2015-11-01	0	0	0		2015-11-01	165	70	95		2015-11-01	146	63	83		2015-11-01	60	0	60
2015-11-02	2283	1423	860		2015-11-02	2248	1480	768		2015-11-02	61	0	61		2015-11-02	5165	3711	1454		2015-11-02	183	74	109		2015-11-02	424	270	154		2015-11-02	0	0	0		2015-11-02	153	74	79		2015-11-02	161	87	74		2015-11-02	70	70	0
2015-11-03	2088	1247	841		2015-11-03	2340	1533	807		2015-11-03	0	0	0		2015-11-03	2867	2019	848		2015-11-03	213	78	135		2015-11-03	441	290	151		2015-11-03	0	0	0		2015-11-03	154	85	69		2015-11-03	149	70	79		2015-11-03	61	61	0
2015-11-04	1812	1115	697		2015-11-04	2290	1455	835		2015-11-04	0	0	0		2015-11-04	1972	1344	628		2015-11-04	148	82	66		2015-11-04	395	237	158		2015-11-04	0	0	0		2015-11-04	133	64	69		2015-11-04	144	78	66		2015-11-04	70	70	0
2015-11-05	1626	981	645		2015-11-05	2872	1924	948		2015-11-05	0	0	0		2015-11-05	1887	1274	613		2015-11-05	153	80	73		2015-11-05	366	218	148		2015-11-05	0	0	0		2015-11-05	150	72	78		2015-11-05	146	76	70		2015-11-05	124	63	61
2015-11-06	1555	960	595		2015-11-06	3520	2244	1276		2015-11-06	0	0	0		2015-11-06	2715	1825	890		2015-11-06	150	68	82		2015-11-06	378	202	176		2015-11-06	0	0	0		2015-11-06	149	80	69		2015-11-06	134	64	70		2015-11-06	60	0	60
2015-11-07	1461	816	645		2015-11-07	5874	2314	3560		2015-11-07	0	0	0		2015-11-07	1234	716	518		2015-11-07	73	0	73		2015-11-07	684	293	391		2015-11-07	0	0	0		2015-11-07	157	78	79		2015-11-07	133	68	65		2015-11-07	61	0	61
2015-11-08	1758	895	863		2015-11-08	15516	4563	10953		2015-11-08	0	0	0		2015-11-08	1418	720	698		2015-11-08	198	76	122		2015-11-08	1149	352	797		2015-11-08	0	0	0		2015-11-08	200	74	126		2015-11-08	157	70	87		2015-11-08	0	0	0
2015-11-09	2876	1967	909		2015-11-09	5233	3380	1853		2015-11-09	63	63	0		2015-11-09	11440	8721	2719		2015-11-09	149	83	66		2015-11-09	564	333	231		2015-11-09	0	0	0		2015-11-09	204	112	92		2015-11-09	168	85	83		2015-11-09	63	63	0
2015-11-10	2584	1694	890		2015-11-10	2146	1258	888		2015-11-10	0	0	0		2015-11-10	1426	890	536		2015-11-10	147	68	79		2015-11-10	454	274	180		2015-11-10	0	0	0		2015-11-10	166	87	79		2015-11-10	147	74	73		2015-11-10	61	61	0
2015-11-11	4176	3021	1155		2015-11-11	1501	916	585		2015-11-11	0	0	0		2015-11-11	897	631	266		2015-11-11	148	78	70		2015-11-11	358	219	139		2015-11-11	0	0	0		2015-11-11	142	72	70		2015-11-11	66	66	0		2015-11-11	0	0	0
2015-11-12	2922	1980	942		2015-11-12	1476	959	517		2015-11-12	61	61	0		2015-11-12	946	665	281		2015-11-12	134	68	66		2015-11-12	400	233	167		2015-11-12	0	0	0		2015-11-12	151	72	79		2015-11-12	148	74	74		2015-11-12	124	64	60
2015-11-13	2521	1625	896		2015-11-13	1392	857	535		2015-11-13	0	0	0		2015-11-13	1774	1207	567		2015-11-13	138	68	70		2015-11-13	363	216	147		2015-11-13	0	0	0		2015-11-13	157	83	74		2015-11-13	136	70	66		2015-11-13	129	63	66
2015-11-14	1807	939	868		2015-11-14	1009	457	552		2015-11-14	0	0	0		2015-11-14	740	402	338		2015-11-14	70	0	70		2015-11-14	285	142	143		2015-11-14	0	0	0		2015-11-14	133	68	65		2015-11-14	125	64	61		2015-11-14	121	61	60
2015-11-15	1806	937	869		2015-11-15	1022	465	557		2015-11-15	0	0	0		2015-11-15	796	395	401		2015-11-15	139	70	69		2015-11-15	361	172	189		2015-11-15	0	0	0		2015-11-15	141	68	73		2015-11-15	133	63	70		2015-11-15	137	63	74
2015-11-16	2664	1776	888		2015-11-16	1309	851	458		2015-11-16	61	61	0		2015-11-16	1217	880	337		2015-11-16	143	70	73		2015-11-16	369	218	151		2015-11-16	0	0	0		2015-11-16	148	70	78		2015-11-16	146	72	74		2015-11-16	131	70	61
2015-11-17	6763	4668	2095		2015-11-17	1431	952	479		2015-11-17	0	0	0		2015-11-17	1125	785	340		2015-11-17	150	80	70		2015-11-17	450	271	179		2015-11-17	0	0	0		2015-11-17	167	89	78		2015-11-17	69	0	69		2015-11-17	129	63	66
2015-11-18	7926	5770	2156		2015-11-18	1235	870	365		2015-11-18	0	0	0		2015-11-18	1098	825	273		2015-11-18	138	68	70		2015-11-18	430	225	205		2015-11-18	0	0	0		2015-11-18	159	85	74		2015-11-18	159	80	79		2015-11-18	63	63	0
2015-11-19	3758	2648	1110		2015-11-19	882	605	277		2015-11-19	0	0	0		2015-11-19	933	687	246		2015-11-19	138	72	66		2015-11-19	420	234	186		2015-11-19	0	0	0		2015-11-19	151	68	83		2015-11-19	145	76	69		2015-11-19	126	66	60
2015-11-20	4387	3198	1189		2015-11-20	794	513	281		2015-11-20	0	0	0		2015-11-20	956	644	312		2015-11-20	149	66	83		2015-11-20	373	218	155		2015-11-20	0	0	0		2015-11-20	146	72	74		2015-11-20	137	76	61		2015-11-20	133	72	61
2015-11-21	1854	956	898		2015-11-21	659	290	369		2015-11-21	61	0	61		2015-11-21	552	279	273		2015-11-21	125	64	61		2015-11-21	283	120	163		2015-11-21	0	0	0		2015-11-21	83	0	83		2015-11-21	131	66	65		2015-11-21	70	70	0
2015-11-22	1801	932	869		2015-11-22	557	288	269		2015-11-22	61	0	61		2015-11-22	546	251	295		2015-11-22	69	0	69		2015-11-22	281	127	154		2015-11-22	0	0	0		2015-11-22	79	0	79		2015-11-22	70	0	70		2015-11-22	68	68	0
2015-11-23	1896	1123	773		2015-11-23	677	457	220		2015-11-23	0	0	0		2015-11-23	963	676	287		2015-11-23	135	70	65		2015-11-23	348	187	161		2015-11-23	0	0	0		2015-11-23	141	68	73		2015-11-23	142	82	60		2015-11-23	80	80	0
2015-11-24	1562	942	620		2015-11-24	658	465	193		2015-11-24	0	0	0		2015-11-24	951	689	262		2015-11-24	135	74	61		2015-11-24	318	205	113		2015-11-24	0	0	0		2015-11-24	148	78	70		2015-11-24	137	72	65		2015-11-24	141	80	61
2015-11-25	1338	892	446		2015-11-25	534	364	170		2015-11-25	0	0	0		2015-11-25	901	662	239		2015-11-25	134	64	70		2015-11-25	302	177	125		2015-11-25	0	0	0		2015-11-25	147	78	69		2015-11-25	123	63	60		2015-11-25	72	72	0
2015-11-26	1916	1147	769		2015-11-26	459	302	157		2015-11-26	0	0	0		2015-11-26	825	580	245		2015-11-26	65	0	65		2015-11-26	312	186	126		2015-11-26	0	0	0		2015-11-26	148	87	61		2015-11-26	147	74	73		2015-11-26	0	0	0
2015-11-27	1436	929	507		2015-11-27	386	247	139		2015-11-27	0	0	0		2015-11-27	933	673	260		2015-11-27	129	68	61		2015-11-27	267	154	113		2015-11-27	0	0	0		2015-11-27	143	70	73		2015-11-27	132	66	66		2015-11-27	167	68	99
2015-11-28	1236	690	546		2015-11-28	388	183	205		2015-11-28	0	0	0		2015-11-28	619	313	306		2015-11-28	61	0	61		2015-11-28	224	112	112		2015-11-28	0	0	0		2015-11-28	61	0	61		2015-11-28	146	68	78		2015-11-28	121	61	60
2015-11-29	1312	721	591		2015-11-29	489	204	285		2015-11-29	0	0	0		2015-11-29	724	338	386		2015-11-29	242	66	176		2015-11-29	296	139	157		2015-11-29	0	0	0		2015-11-29	168	72	96		2015-11-29	131	61	70		2015-11-29	0	0	0
2015-11-30	1345	915	430		2015-11-30	498	350	148		2015-11-30	0	0	0		2015-11-30	1361	924	437		2015-11-30	251	68	183		2015-11-30	331	205	126		2015-11-30	0	0	0		2015-11-30	142	68	74		2015-11-30	141	72	69		2015-11-30	130	64	66
2015-12-01	1350	896	454		2015-12-01	462	307	155		2015-12-01	0	0	0		2015-12-01	1534	1027	507		2015-12-01	310	64	246		2015-12-01	346	215	131		2015-12-01	0	0	0		2015-12-01	162	83	79		2015-12-01	133	68	65		2015-12-01	141	68	73
2015-12-02	1326	897	429		2015-12-02	405	267	138		2015-12-02	0	0	0		2015-12-02	2076	1322	754		2015-12-02	340	78	262		2015-12-02	294	190	104		2015-12-02	0	0	0		2015-12-02	151	78	73		2015-12-02	132	66	66		2015-12-02	134	68	66
2015-12-03	1317	895	422		2015-12-03	401	279	122		2015-12-03	0	0	0		2015-12-03	2407	1522	885		2015-12-03	340	70	270		2015-12-03	306	188	118		2015-12-03	0	0	0		2015-12-03	163	93	70		2015-12-03	133	72	61		2015-12-03	136	76	60
2015-12-04	1379	904	475		2015-12-04	399	245	154		2015-12-04	0	0	0		2015-12-04	5616	3035	2581		2015-12-04	327	68	259		2015-12-04	350	215	135		2015-12-04	0	0	0		2015-12-04	146	72	74		2015-12-04	74	74	0		2015-12-04	143	64	79
2015-12-05	1452	775	677		2015-12-05	440	216	224		2015-12-05	0	0	0		2015-12-05	19896	6919	12977		2015-12-05	333	64	269		2015-12-05	396	200	196		2015-12-05	0	0	0		2015-12-05	146	64	82		2015-12-05	127	61	66		2015-12-05	135	70	65
2015-12-06	1542	848	694		2015-12-06	478	215	263		2015-12-06	0	0	0		2015-12-06	4105	1407	2698		2015-12-06	61	0	61		2015-12-06	312	151	161		2015-12-06	0	0	0		2015-12-06	172	76	96		2015-12-06	140	66	74		2015-12-06	135	66	69
2015-12-07	2100	1353	747		2015-12-07	427	276	151		2015-12-07	0	0	0		2015-12-07	2966	1750	1216		2015-12-07	70	70	0		2015-12-07	313	204	109		2015-12-07	0	0	0		2015-12-07	165	95	70		2015-12-07	140	70	70		2015-12-07	140	66	74
2015-12-08	2168	1364	804		2015-12-08	404	257	147		2015-12-08	0	0	0		2015-12-08	1821	974	847		2015-12-08	70	70	0		2015-12-08	294	194	100		2015-12-08	0	0	0		2015-12-08	167	93	74		2015-12-08	160	82	78		2015-12-08	135	74	61
2015-12-09	1830	1146	684		2015-12-09	391	237	154		2015-12-09	0	0	0		2015-12-09	1581	852	729		2015-12-09	66	66	0		2015-12-09	324	212	112		2015-12-09	0	0	0		2015-12-09	155	85	70		2015-12-09	148	78	70		2015-12-09	147	82	65
2015-12-10	2135	1275	860		2015-12-10	423	240	183		2015-12-10	0	0	0		2015-12-10	1064	642	422		2015-12-10	131	70	61		2015-12-10	277	169	108		2015-12-10	0	0	0		2015-12-10	202	116	86		2015-12-10	134	68	66		2015-12-10	0	0	0
2015-12-11	3253	1774	1479		2015-12-11	373	213	160		2015-12-11	0	0	0		2015-12-11	878	512	366		2015-12-11	70	70	0		2015-12-11	273	169	104		2015-12-11	0	0	0		2015-12-11	202	110	92		2015-12-11	133	68	65		2015-12-11	131	66	65
2015-12-12	4086	1293	2793		2015-12-12	345	162	183		2015-12-12	0	0	0		2015-12-12	598	268	330		2015-12-12	61	0	61		2015-12-12	235	123	112		2015-12-12	0	0	0		2015-12-12	300	157	143		2015-12-12	124	63	61		2015-12-12	60	0	60
2015-12-13	1749	856	893		2015-12-13	321	166	155		2015-12-13	0	0	0		2015-12-13	509	222	287		2015-12-13	76	76	0		2015-12-13	220	116	104		2015-12-13	0	0	0		2015-12-13	217	91	126		2015-12-13	68	68	0		2015-12-13	123	63	60
2015-12-14	1745	972	773		2015-12-14	364	233	131		2015-12-14	0	0	0		2015-12-14	597	358	239		2015-12-14	136	70	66		2015-12-14	293	180	113		2015-12-14	0	0	0		2015-12-14	297	175	122		2015-12-14	137	76	61		2015-12-14	61	0	61
2015-12-15	1424	888	536		2015-12-15	358	228	130		2015-12-15	0	0	0		2015-12-15	523	319	204		2015-12-15	124	63	61		2015-12-15	300	182	118		2015-12-15	0	0	0		2015-12-15	249	140	109		2015-12-15	127	66	61		2015-12-15	61	0	61
2015-12-16	1443	876	567		2015-12-16	369	247	122		2015-12-16	0	0	0		2015-12-16	467	304	163		2015-12-16	138	68	70		2015-12-16	276	176	100		2015-12-16	0	0	0		2015-12-16	287	162	125		2015-12-16	135	74	61		2015-12-16	64	64	0
2015-12-17	1437	901	536		2015-12-17	327	184	143		2015-12-17	0	0	0		2015-12-17	445	291	154		2015-12-17	125	64	61		2015-12-17	266	162	104		2015-12-17	0	0	0		2015-12-17	213	121	92		2015-12-17	128	68	60		2015-12-17	138	68	70
2015-12-18	1337	862	475		2015-12-18	320	182	138		2015-12-18	0	0	0		2015-12-18	448	290	158		2015-12-18	126	66	60		2015-12-18	276	163	113		2015-12-18	0	0	0		2015-12-18	268	168	100		2015-12-18	128	63	65		2015-12-18	61	61	0
2015-12-19	1051	608	443		2015-12-19	239	108	131		2015-12-19	0	0	0		2015-12-19	382	216	166		2015-12-19	125	64	61		2015-12-19	200	95	105		2015-12-19	0	0	0		2015-12-19	190	82	108		2015-12-19	66	0	66		2015-12-19	66	0	66
2015-12-20	1528	763	765		2015-12-20	268	114	154		2015-12-20	0	0	0		2015-12-20	421	197	224		2015-12-20	138	64	74		2015-12-20	292	148	144		2015-12-20	0	0	0		2015-12-20	188	83	105		2015-12-20	130	61	69		2015-12-20	61	0	61
2015-12-21	1656	961	695		2015-12-21	361	239	122		2015-12-21	0	0	0		2015-12-21	437	245	192		2015-12-21	143	78	65		2015-12-21	319	194	125		2015-12-21	0	0	0		2015-12-21	201	110	91		2015-12-21	132	72	60		2015-12-21	124	64	60
2015-12-22	1690	985	705		2015-12-22	329	198	131		2015-12-22	0	0	0		2015-12-22	402	245	157		2015-12-22	137	76	61		2015-12-22	332	198	134		2015-12-22	0	0	0		2015-12-22	197	110	87		2015-12-22	138	72	66		2015-12-22	124	64	60
2015-12-23	1460	921	539		2015-12-23	297	205	92		2015-12-23	0	0	0		2015-12-23	365	218	147		2015-12-23	137	76	61		2015-12-23	282	173	109		2015-12-23	0	0	0		2015-12-23	201	110	91		2015-12-23	131	61	70		2015-12-23	135	66	69
2015-12-24	1296	871	425		2015-12-24	292	184	108		2015-12-24	0	0	0		2015-12-24	316	195	121		2015-12-24	133	72	61		2015-12-24	242	150	92		2015-12-24	0	0	0		2015-12-24	178	99	79		2015-12-24	129	68	61		2015-12-24	61	0	61
2015-12-25	1373	869	504		2015-12-25	287	183	104		2015-12-25	0	0	0		2015-12-25	350	184	166		2015-12-25	68	68	0		2015-12-25	296	187	109		2015-12-25	0	0	0		2015-12-25	161	87	74		2015-12-25	169	87	82		2015-12-25	61	0	61
2015-12-26	1542	813	729		2015-12-26	238	108	130		2015-12-26	0	0	0		2015-12-26	277	139	138		2015-12-26	60	0	60		2015-12-26	248	135	113		2015-12-26	0	0	0		2015-12-26	153	74	79		2015-12-26	129	63	66		2015-12-26	61	61	0
2015-12-27	1281	650	631		2015-12-27	272	129	143		2015-12-27	0	0	0		2015-12-27	262	123	139		2015-12-27	60	0	60		2015-12-27	227	135	92		2015-12-27	0	0	0		2015-12-27	185	99	86		2015-12-27	131	70	61		2015-12-27	66	0	66
2015-12-28	1635	951	684		2015-12-28	355	229	126		2015-12-28	0	0	0		2015-12-28	344	200	144		2015-12-28	134	74	60		2015-12-28	371	237	134		2015-12-28	0	0	0		2015-12-28	225	142	83		2015-12-28	161	82	79		2015-12-28	122	61	61
2015-12-29	1600	926	674		2015-12-29	318	205	113		2015-12-29	0	0	0		2015-12-29	326	179	147		2015-12-29	135	66	69		2015-12-29	279	161	118		2015-12-29	0	0	0		2015-12-29	185	106	79		2015-12-29	136	70	66		2015-12-29	123	63	60
2015-12-30	1871	982	889		2015-12-30	342	208	134		2015-12-30	0	0	0		2015-12-30	319	168	151		2015-12-30	74	74	0		2015-12-30	299	195	104		2015-12-30	0	0	0		2015-12-30	317	166	151		2015-12-30	133	68	65		2015-12-30	124	63	61
2015-12-31	2429	1223	1206		2015-12-31	312	169	143		2015-12-31	0	0	0		2015-12-31	417	193	224		2015-12-31	129	63	66		2015-12-31	212	125	87		2015-12-31	0	0	0		2015-12-31	214	118	96		2015-12-31	70	70	0		2015-12-31	60	0	60
2016-01-01	4707	1380	3327		2016-01-01	304	118	186		2016-01-01	0	0	0		2016-01-01	419	118	301		2016-01-01	61	0	61		2016-01-01	205	110	95		2016-01-01	0	0	0		2016-01-01	174	87	87		2016-01-01	70	0	70		2016-01-01	61	61	0
2016-01-02	10682	2390	8292		2016-01-02	303	114	189		2016-01-02	0	0	0		2016-01-02	367	165	202		2016-01-02	149	66	83		2016-01-02	319	139	180		2016-01-02	0	0	0		2016-01-02	197	97	100		2016-01-02	172	85	87		2016-01-02	69	0	69
2016-01-03	2788	1068	1720		2016-01-03	301	137	164		2016-01-03	0	0	0		2016-01-03	295	131	164		2016-01-03	66	0	66		2016-01-03	289	150	139		2016-01-03	0	0	0		2016-01-03	217	121	96		2016-01-03	156	78	78		2016-01-03	133	64	69
2016-01-04	2402	1464	938		2016-01-04	332	219	113		2016-01-04	0	0	0		2016-01-04	296	166	130		2016-01-04	138	72	66		2016-01-04	280	163	117		2016-01-04	0	0	0		2016-01-04	259	159	100		2016-01-04	167	97	70		2016-01-04	149	83	66
2016-01-05	1845	978	867		2016-01-05	390	259	131		2016-01-05	61	61	0		2016-01-05	280	158	122		2016-01-05	137	72	65		2016-01-05	331	209	122		2016-01-05	0	0	0		2016-01-05	299	168	131		2016-01-05	183	104	79		2016-01-05	152	82	70
2016-01-06	1673	897	776		2016-01-06	349	218	131		2016-01-06	0	0	0		2016-01-06	261	148	113		2016-01-06	143	70	73		2016-01-06	319	188	131		2016-01-06	0	0	0		2016-01-06	288	179	109		2016-01-06	166	87	79		2016-01-06	149	80	69
2016-01-07	2188	1268	920		2016-01-07	339	204	135		2016-01-07	0	0	0		2016-01-07	247	121	126		2016-01-07	135	74	61		2016-01-07	295	173	122		2016-01-07	0	0	0		2016-01-07	255	146	109		2016-01-07	162	83	79		2016-01-07	140	70	70
2016-01-08	1177	730	447		2016-01-08	259	155	104		2016-01-08	0	0	0		2016-01-08	214	114	100		2016-01-08	136	66	70		2016-01-08	278	179	99		2016-01-08	0	0	0		2016-01-08	207	125	82		2016-01-08	141	80	61		2016-01-08	66	66	0
2016-01-09	678	383	295		2016-01-09	240	123	117		2016-01-09	0	0	0		2016-01-09	217	99	118		2016-01-09	128	63	65		2016-01-09	234	129	105		2016-01-09	0	0	0		2016-01-09	163	85	78		2016-01-09	133	63	70		2016-01-09	64	64	0
2016-01-10	586	316	270		2016-01-10	206	101	105		2016-01-10	0	0	0		2016-01-10	200	91	109		2016-01-10	61	0	61		2016-01-10	237	133	104		2016-01-10	0	0	0		2016-01-10	153	74	79		2016-01-10	129	68	61		2016-01-10	61	0	61
2016-01-11	713	498	215		2016-01-11	292	197	95		2016-01-11	0	0	0		2016-01-11	227	118	109		2016-01-11	131	70	61		2016-01-11	309	197	112		2016-01-11	0	0	0		2016-01-11	227	140	87		2016-01-11	149	83	66		2016-01-11	168	99	69
2016-01-12	517	332	185		2016-01-12	270	165	105		2016-01-12	0	0	0		2016-01-12	185	102	83		2016-01-12	139	74	65		2016-01-12	249	166	83		2016-01-12	0	0	0		2016-01-12	226	131	95		2016-01-12	152	91	61		2016-01-12	140	74	66
2016-01-13	463	312	151		2016-01-13	256	173	83		2016-01-13	0	0	0		2016-01-13	254	154	100		2016-01-13	136	70	66		2016-01-13	267	176	91		2016-01-13	0	0	0		2016-01-13	218	101	117		2016-01-13	143	78	65		2016-01-13	70	70	0
2016-01-14	435	287	148		2016-01-14	248	165	83		2016-01-14	0	0	0		2016-01-14	204	112	92		2016-01-14	133	72	61		2016-01-14	240	144	96		2016-01-14	0	0	0		2016-01-14	204	112	92		2016-01-14	66	66	0		2016-01-14	142	76	66
2016-01-15	447	299	148		2016-01-15	263	159	104		2016-01-15	0	0	0		2016-01-15	333	228	105		2016-01-15	127	66	61		2016-01-15	219	123	96		2016-01-15	0	0	0		2016-01-15	167	93	74		2016-01-15	148	82	66		2016-01-15	138	72	66
2016-01-16	314	179	135		2016-01-16	233	121	112		2016-01-16	0	0	0		2016-01-16	165	83	82		2016-01-16	70	0	70		2016-01-16	215	129	86		2016-01-16	0	0	0		2016-01-16	162	76	86		2016-01-16	124	63	61		2016-01-16	0	0	0
2016-01-17	352	213	139		2016-01-17	223	123	100		2016-01-17	0	0	0		2016-01-17	170	78	92		2016-01-17	60	0	60		2016-01-17	207	102	105		2016-01-17	0	0	0		2016-01-17	151	72	79		2016-01-17	124	63	61		2016-01-17	131	66	65
2016-01-18	419	276	143		2016-01-18	283	184	99		2016-01-18	0	0	0		2016-01-18	217	121	96		2016-01-18	127	66	61		2016-01-18	300	188	112		2016-01-18	0	0	0		2016-01-18	176	80	96		2016-01-18	172	93	79		2016-01-18	153	80	73
2016-01-19	365	234	131		2016-01-19	261	161	100		2016-01-19	0	0	0		2016-01-19	208	139	69		2016-01-19	72	72	0		2016-01-19	249	166	83		2016-01-19	0	0	0		2016-01-19	165	82	83		2016-01-19	190	120	70		2016-01-19	135	74	61
2016-01-20	354	200	154		2016-01-20	266	184	82		2016-01-20	0	0	0		2016-01-20	178	99	79		2016-01-20	64	64	0		2016-01-20	253	157	96		2016-01-20	0	0	0		2016-01-20	155	85	70		2016-01-20	174	95	79		2016-01-20	131	66	65
2016-01-21	285	180	105		2016-01-21	269	177	92		2016-01-21	0	0	0		2016-01-21	174	104	70		2016-01-21	125	64	61		2016-01-21	251	165	86		2016-01-21	0	0	0		2016-01-21	148	82	66		2016-01-21	165	99	66		2016-01-21	133	68	65
2016-01-22	325	212	113		2016-01-22	260	168	92		2016-01-22	0	0	0		2016-01-22	153	87	66		2016-01-22	68	68	0		2016-01-22	240	144	96		2016-01-22	0	0	0		2016-01-22	145	72	73		2016-01-22	145	85	60		2016-01-22	137	76	61
2016-01-23	296	170	126		2016-01-23	182	95	87		2016-01-23	0	0	0		2016-01-23	151	78	73		2016-01-23	64	64	0		2016-01-23	165	83	82		2016-01-23	0	0	0		2016-01-23	131	66	65		2016-01-23	133	63	70		2016-01-23	61	61	0
2016-01-24	282	148	134		2016-01-24	177	91	86		2016-01-24	0	0	0		2016-01-24	138	68	70		2016-01-24	70	70	0		2016-01-24	302	139	163		2016-01-24	0	0	0		2016-01-24	134	68	66		2016-01-24	133	63	70		2016-01-24	129	63	66
2016-01-25	327	209	118		2016-01-25	248	165	83		2016-01-25	0	0	0		2016-01-25	161	91	70		2016-01-25	72	72	0		2016-01-25	297	176	121		2016-01-25	0	0	0		2016-01-25	148	82	66		2016-01-25	157	87	70		2016-01-25	135	74	61
2016-01-26	286	177	109		2016-01-26	228	146	82		2016-01-26	0	0	0		2016-01-26	162	93	69		2016-01-26	131	70	61		2016-01-26	276	163	113		2016-01-26	0	0	0		2016-01-26	157	87	70		2016-01-26	137	76	61		2016-01-26	138	72	66
2016-01-27	263	163	100		2016-01-27	261	169	92		2016-01-27	0	0	0		2016-01-27	178	104	74		2016-01-27	138	72	66		2016-01-27	262	163	99		2016-01-27	0	0	0		2016-01-27	142	72	70		2016-01-27	135	74	61		2016-01-27	161	95	66
2016-01-28	258	154	104		2016-01-28	222	148	74		2016-01-28	0	0	0		2016-01-28	172	93	79		2016-01-28	159	89	70		2016-01-28	242	155	87		2016-01-28	0	0	0		2016-01-28	146	85	61		2016-01-28	146	76	70		2016-01-28	128	68	60
2016-01-29	266	157	109		2016-01-29	242	150	92		2016-01-29	0	0	0		2016-01-29	155	89	66		2016-01-29	122	61	61		2016-01-29	239	152	87		2016-01-29	0	0	0		2016-01-29	159	89	70		2016-01-29	135	70	65		2016-01-29	127	61	66
2016-01-30	239	139	100		2016-01-30	160	78	82		2016-01-30	0	0	0		2016-01-30	144	74	70		2016-01-30	124	64	60		2016-01-30	191	108	83		2016-01-30	0	0	0		2016-01-30	125	64	61		2016-01-30	123	63	60		2016-01-30	61	0	61
2016-01-31	249	140	109		2016-01-31	223	101	122		2016-01-31	0	0	0		2016-01-31	137	64	73		2016-01-31	126	61	65		2016-01-31	230	112	118		2016-01-31	0	0	0		2016-01-31	156	82	74		2016-01-31	165	74	91		2016-01-31	142	72	70
2016-02-01	271	166	105		2016-02-01	278	169	109		2016-02-01	61	61	0		2016-02-01	148	78	70		2016-02-01	130	70	60		2016-02-01	236	150	86		2016-02-01	0	0	0		2016-02-01	165	99	66		2016-02-01	167	93	74		2016-02-01	159	72	87
2016-02-02	256	152	104		2016-02-02	263	158	105		2016-02-02	0	0	0		2016-02-02	146	85	61		2016-02-02	60	0	60		2016-02-02	246	151	95		2016-02-02	0	0	0		2016-02-02	165	87	78		2016-02-02	149	70	79		2016-02-02	146	72	74
2016-02-03	226	121	105		2016-02-03	229	142	87		2016-02-03	0	0	0		2016-02-03	149	83	66		2016-02-03	128	63	65		2016-02-03	235	148	87		2016-02-03	0	0	0		2016-02-03	134	68	66		2016-02-03	158	89	69		2016-02-03	129	64	65
2016-02-04	232	137	95		2016-02-04	229	133	96		2016-02-04	0	0	0		2016-02-04	142	72	70		2016-02-04	0	0	0		2016-02-04	221	125	96		2016-02-04	0	0	0		2016-02-04	142	76	66		2016-02-04	153	80	73		2016-02-04	138	64	74
2016-02-05	198	102	96		2016-02-05	199	99	100		2016-02-05	0	0	0		2016-02-05	141	68	73		2016-02-05	129	64	65		2016-02-05	174	87	87		2016-02-05	0	0	0		2016-02-05	66	0	66		2016-02-05	135	66	69		2016-02-05	70	0	70
2016-02-06	167	85	82		2016-02-06	152	78	74		2016-02-06	0	0	0		2016-02-06	140	66	74		2016-02-06	0	0	0		2016-02-06	168	85	83		2016-02-06	0	0	0		2016-02-06	0	0	0		2016-02-06	130	64	66		2016-02-06	60	0	60
2016-02-07	150	63	87		2016-02-07	129	68	61		2016-02-07	0	0	0		2016-02-07	69	0	69		2016-02-07	123	63	60		2016-02-07	149	76	73		2016-02-07	0	0	0		2016-02-07	0	0	0		2016-02-07	63	63	0		2016-02-07	65	0	65
2016-02-08	166	74	92		2016-02-08	79	0	79		2016-02-08	0	0	0		2016-02-08	66	0	66		2016-02-08	0	0	0		2016-02-08	164	82	82		2016-02-08	0	0	0		2016-02-08	65	0	65		2016-02-08	61	0	61		2016-02-08	70	0	70
2016-02-09	209	91	118		2016-02-09	162	66	96		2016-02-09	0	0	0		2016-02-09	136	70	66		2016-02-09	129	63	66		2016-02-09	155	72	83		2016-02-09	0	0	0		2016-02-09	131	61	70		2016-02-09	128	63	65		2016-02-09	69	0	69
2016-02-10	200	82	118		2016-02-10	153	74	79		2016-02-10	0	0	0		2016-02-10	125	64	61		2016-02-10	61	0	61		2016-02-10	156	74	82		2016-02-10	0	0	0		2016-02-10	65	0	65		2016-02-10	134	64	70		2016-02-10	126	61	65
2016-02-11	185	76	109		2016-02-11	161	87	74		2016-02-11	0	0	0		2016-02-11	63	63	0		2016-02-11	123	63	60		2016-02-11	168	95	73		2016-02-11	0	0	0		2016-02-11	132	66	66		2016-02-11	132	66	66		2016-02-11	66	0	66
2016-02-12	195	99	96		2016-02-12	176	89	87		2016-02-12	0	0	0		2016-02-12	134	64	70		2016-02-12	0	0	0		2016-02-12	198	102	96		2016-02-12	0	0	0		2016-02-12	130	64	66		2016-02-12	66	0	66		2016-02-12	65	0	65
2016-02-13	187	95	92		2016-02-13	190	99	91		2016-02-13	0	0	0		2016-02-13	86	0	86		2016-02-13	61	0	61		2016-02-13	176	89	87		2016-02-13	0	0	0		2016-02-13	133	68	65		2016-02-13	139	70	69		2016-02-13	146	72	74
2016-02-14	209	118	91		2016-02-14	240	148	92		2016-02-14	0	0	0		2016-02-14	146	76	70		2016-02-14	63	63	0		2016-02-14	212	125	87		2016-02-14	0	0	0		2016-02-14	146	80	66		2016-02-14	156	78	78		2016-02-14	148	74	74
2016-02-15	232	127	105		2016-02-15	272	176	96		2016-02-15	0	0	0		2016-02-15	182	104	78		2016-02-15	66	66	0		2016-02-15	264	159	105		2016-02-15	0	0	0		2016-02-15	172	93	79		2016-02-15	185	106	79		2016-02-15	177	99	78
2016-02-16	246	150	96		2016-02-16	298	198	100		2016-02-16	0	0	0		2016-02-16	165	87	78		2016-02-16	72	72	0		2016-02-16	257	157	100		2016-02-16	0	0	0		2016-02-16	161	87	74		2016-02-16	178	112	66		2016-02-16	152	91	61
2016-02-17	232	137	95		2016-02-17	273	173	100		2016-02-17	0	0	0		2016-02-17	176	102	74		2016-02-17	129	64	65		2016-02-17	298	194	104		2016-02-17	0	0	0		2016-02-17	177	99	78		2016-02-17	183	101	82		2016-02-17	179	93	86
2016-02-18	274	161	113		2016-02-18	357	236	121		2016-02-18	68	68	0		2016-02-18	180	106	74		2016-02-18	61	61	0		2016-02-18	281	169	112		2016-02-18	0	0	0		2016-02-18	150	80	70		2016-02-18	172	93	79		2016-02-18	144	74	70
2016-02-19	274	166	108		2016-02-19	297	197	100		2016-02-19	61	0	61		2016-02-19	182	104	78		2016-02-19	128	63	65		2016-02-19	267	159	108		2016-02-19	0	0	0		2016-02-19	176	97	79		2016-02-19	157	78	79		2016-02-19	165	99	66
2016-02-20	220	112	108		2016-02-20	230	121	109		2016-02-20	0	0	0		2016-02-20	148	70	78		2016-02-20	127	61	66		2016-02-20	234	135	99		2016-02-20	0	0	0		2016-02-20	165	78	87		2016-02-20	163	80	83		2016-02-20	142	68	74
2016-02-21	227	135	92		2016-02-21	246	137	109		2016-02-21	0	0	0		2016-02-21	149	66	83		2016-02-21	141	76	65		2016-02-21	213	104	109		2016-02-21	0	0	0		2016-02-21	145	66	79		2016-02-21	161	91	70		2016-02-21	151	72	79
2016-02-22	243	144	99		2016-02-22	287	188	99		2016-02-22	60	0	60		2016-02-22	183	104	79		2016-02-22	130	64	66		2016-02-22	251	155	96		2016-02-22	0	0	0		2016-02-22	193	101	92		2016-02-22	200	108	92		2016-02-22	427	247	180
2016-02-23	250	155	95		2016-02-23	322	204	118		2016-02-23	0	0	0		2016-02-23	221	135	86		2016-02-23	137	72	65		2016-02-23	270	165	105		2016-02-23	0	0	0		2016-02-23	172	89	83		2016-02-23	234	151	83		2016-02-23	330	200	130
2016-02-24	261	152	109		2016-02-24	346	225	121		2016-02-24	61	61	0		2016-02-24	188	118	70		2016-02-24	143	74	69		2016-02-24	313	191	122		2016-02-24	0	0	0		2016-02-24	174	95	79		2016-02-24	251	155	96		2016-02-24	306	168	138
2016-02-25	261	144	117		2016-02-25	341	223	118		2016-02-25	70	0	70		2016-02-25	186	99	87		2016-02-25	143	83	60		2016-02-25	330	208	122		2016-02-25	0	0	0		2016-02-25	164	78	86		2016-02-25	254	142	112		2016-02-25	281	163	118
2016-02-26	244	144	100		2016-02-26	321	208	113		2016-02-26	0	0	0		2016-02-26	178	108	70		2016-02-26	143	82	61		2016-02-26	331	209	122		2016-02-26	0	0	0		2016-02-26	180	89	91		2016-02-26	232	140	92		2016-02-26	235	140	95
2016-02-27	234	108	126		2016-02-27	254	120	134		2016-02-27	0	0	0		2016-02-27	161	70	91		2016-02-27	66	0	66		2016-02-27	293	146	147		2016-02-27	0	0	0		2016-02-27	144	66	78		2016-02-27	159	80	79		2016-02-27	191	83	108
2016-02-28	285	108	177		2016-02-28	315	139	176		2016-02-28	0	0	0		2016-02-28	216	95	121		2016-02-28	183	91	92		2016-02-28	412	170	242		2016-02-28	0	0	0		2016-02-28	206	93	113		2016-02-28	197	72	125		2016-02-28	210	101	109
2016-02-29	275	166	109		2016-02-29	366	253	113		2016-02-29	70	0	70		2016-02-29	237	125	112		2016-02-29	143	78	65		2016-02-29	437	276	161		2016-02-29	0	0	0		2016-02-29	231	123	108		2016-02-29	251	146	105		2016-02-29	255	150	105
2016-03-01	282	161	121		2016-03-01	377	222	155		2016-03-01	61	61	0		2016-03-01	214	123	91		2016-03-01	139	74	65		2016-03-01	349	215	134		2016-03-01	0	0	0		2016-03-01	250	137	113		2016-03-01	238	139	99		2016-03-01	240	144	96
2016-03-02	278	165	113		2016-03-02	359	220	139		2016-03-02	0	0	0		2016-03-02	232	146	86		2016-03-02	133	68	65		2016-03-02	312	169	143		2016-03-02	0	0	0		2016-03-02	232	123	109		2016-03-02	259	159	100		2016-03-02	230	112	118
2016-03-03	283	161	122		2016-03-03	329	229	100		2016-03-03	61	61	0		2016-03-03	207	133	74		2016-03-03	137	72	65		2016-03-03	306	197	109		2016-03-03	0	0	0		2016-03-03	242	137	105		2016-03-03	286	169	117		2016-03-03	270	148	122
2016-03-04	278	169	109		2016-03-04	330	208	122		2016-03-04	69	0	69		2016-03-04	222	135	87		2016-03-04	138	72	66		2016-03-04	271	176	95		2016-03-04	0	0	0		2016-03-04	184	97	87		2016-03-04	287	161	126		2016-03-04	229	133	96
2016-03-05	242	125	117		2016-03-05	283	152	131		2016-03-05	145	66	79		2016-03-05	165	78	87		2016-03-05	132	63	69		2016-03-05	286	155	131		2016-03-05	0	0	0		2016-03-05	181	89	92		2016-03-05	238	112	126		2016-03-05	193	89	104
2016-03-06	276	150	126		2016-03-06	270	157	113		2016-03-06	156	64	92		2016-03-06	194	82	112		2016-03-06	70	0	70		2016-03-06	256	125	131		2016-03-06	0	0	0		2016-03-06	182	83	99		2016-03-06	219	89	130		2016-03-06	180	93	87
2016-03-07	289	176	113		2016-03-07	320	208	112		2016-03-07	65	0	65		2016-03-07	202	110	92		2016-03-07	134	74	60		2016-03-07	313	195	118		2016-03-07	0	0	0		2016-03-07	222	127	95		2016-03-07	334	180	154		2016-03-07	244	139	105
2016-03-08	247	155	92		2016-03-08	316	198	118		2016-03-08	0	0	0		2016-03-08	262	157	105		2016-03-08	143	74	69		2016-03-08	330	218	112		2016-03-08	0	0	0		2016-03-08	214	118	96		2016-03-08	306	184	122		2016-03-08	226	131	95
2016-03-09	292	187	105		2016-03-09	331	205	126		2016-03-09	0	0	0		2016-03-09	211	116	95		2016-03-09	148	87	61		2016-03-09	350	229	121		2016-03-09	0	0	0		2016-03-09	203	116	87		2016-03-09	271	158	113		2016-03-09	228	129	99
2016-03-10	278	183	95		2016-03-10	334	209	125		2016-03-10	0	0	0		2016-03-10	184	101	83		2016-03-10	142	82	60		2016-03-10	335	197	138		2016-03-10	0	0	0		2016-03-10	193	101	92		2016-03-10	328	197	131		2016-03-10	233	125	108
2016-03-11	260	168	92		2016-03-11	387	257	130		2016-03-11	0	0	0		2016-03-11	191	108	83		2016-03-11	269	148	121		2016-03-11	330	209	121		2016-03-11	0	0	0		2016-03-11	226	121	105		2016-03-11	341	197	144		2016-03-11	210	127	83
2016-03-12	212	121	91		2016-03-12	307	140	167		2016-03-12	60	0	60		2016-03-12	168	89	79		2016-03-12	163	80	83		2016-03-12	248	127	121		2016-03-12	0	0	0		2016-03-12	205	80	125		2016-03-12	246	108	138		2016-03-12	157	74	83
2016-03-13	244	140	104		2016-03-13	387	173	214		2016-03-13	0	0	0		2016-03-13	188	93	95		2016-03-13	161	83	78		2016-03-13	304	157	147		2016-03-13	0	0	0		2016-03-13	182	82	100		2016-03-13	283	125	158		2016-03-13	197	93	104
2016-03-14	280	188	92		2016-03-14	472	299	173		2016-03-14	0	0	0		2016-03-14	219	140	79		2016-03-14	156	78	78		2016-03-14	382	247	135		2016-03-14	0	0	0		2016-03-14	240	140	100		2016-03-14	372	211	161		2016-03-14	250	151	99
2016-03-15	275	157	118		2016-03-15	630	450	180		2016-03-15	0	0	0		2016-03-15	215	129	86		2016-03-15	158	85	73		2016-03-15	360	213	147		2016-03-15	0	0	0		2016-03-15	233	125	108		2016-03-15	358	207	151		2016-03-15	213	114	99
2016-03-16	256	165	91		2016-03-16	661	468	193		2016-03-16	0	0	0		2016-03-16	210	131	79		2016-03-16	154	76	78		2016-03-16	347	222	125		2016-03-16	0	0	0		2016-03-16	270	148	122		2016-03-16	386	222	164		2016-03-16	264	146	118
2016-03-17	306	201	105		2016-03-17	984	729	255		2016-03-17	0	0	0		2016-03-17	212	125	87		2016-03-17	161	87	74		2016-03-17	303	207	96		2016-03-17	0	0	0		2016-03-17	273	148	125		2016-03-17	355	197	158		2016-03-17	246	116	130
2016-03-18	265	173	92		2016-03-18	2322	1564	758		2016-03-18	0	0	0		2016-03-18	281	163	118		2016-03-18	142	72	70		2016-03-18	349	201	148		2016-03-18	0	0	0		2016-03-18	252	135	117		2016-03-18	488	305	183		2016-03-18	220	116	104
2016-03-19	231	131	100		2016-03-19	816	380	436		2016-03-19	0	0	0		2016-03-19	373	152	221		2016-03-19	142	64	78		2016-03-19	274	135	139		2016-03-19	0	0	0		2016-03-19	230	108	122		2016-03-19	401	183	218		2016-03-19	169	78	91
2016-03-20	351	175	176		2016-03-20	1206	518	688		2016-03-20	0	0	0		2016-03-20	326	137	189		2016-03-20	172	76	96		2016-03-20	373	158	215		2016-03-20	0	0	0		2016-03-20	337	120	217		2016-03-20	538	254	284		2016-03-20	200	78	122
2016-03-21	363	219	144		2016-03-21	1322	907	415		2016-03-21	61	0	61		2016-03-21	309	183	126		2016-03-21	172	93	79		2016-03-21	469	299	170		2016-03-21	0	0	0		2016-03-21	460	271	189		2016-03-21	1858	1117	741		2016-03-21	288	158	130
2016-03-22	297	184	113		2016-03-22	1674	1085	589		2016-03-22	0	0	0		2016-03-22	284	175	109		2016-03-22	178	108	70		2016-03-22	446	285	161		2016-03-22	0	0	0		2016-03-22	497	256	241		2016-03-22	1027	665	362		2016-03-22	263	158	105
2016-03-23	271	154	117		2016-03-23	1144	852	292		2016-03-23	61	61	0		2016-03-23	249	154	95		2016-03-23	169	82	87		2016-03-23	473	296	177		2016-03-23	0	0	0		2016-03-23	381	218	163		2016-03-23	857	551	306		2016-03-23	237	137	100
2016-03-24	333	212	121		2016-03-24	744	484	260		2016-03-24	61	61	0		2016-03-24	292	179	113		2016-03-24	183	104	79		2016-03-24	998	699	299		2016-03-24	0	0	0		2016-03-24	484	256	228		2016-03-24	742	465	277		2016-03-24	186	91	95
2016-03-25	342	234	108		2016-03-25	709	488	221		2016-03-25	0	0	0		2016-03-25	302	180	122		2016-03-25	170	83	87		2016-03-25	592	375	217		2016-03-25	0	0	0		2016-03-25	658	318	340		2016-03-25	517	338	179		2016-03-25	208	116	92
2016-03-26	304	146	158		2016-03-26	522	260	262		2016-03-26	0	0	0		2016-03-26	280	142	138		2016-03-26	66	66	0		2016-03-26	382	187	195		2016-03-26	0	0	0		2016-03-26	835	205	630		2016-03-26	377	195	182		2016-03-26	174	87	87
2016-03-27	335	152	183		2016-03-27	491	260	231		2016-03-27	61	61	0		2016-03-27	341	165	176		2016-03-27	174	78	96		2016-03-27	465	231	234		2016-03-27	0	0	0		2016-03-27	1461	492	969		2016-03-27	452	231	221		2016-03-27	181	89	92
2016-03-28	408	247	161		2016-03-28	658	462	196		2016-03-28	0	0	0		2016-03-28	289	158	131		2016-03-28	160	82	78		2016-03-28	521	323	198		2016-03-28	0	0	0		2016-03-28	854	456	398		2016-03-28	596	347	249		2016-03-28	260	142	118
2016-03-29	337	202	135		2016-03-29	531	354	177		2016-03-29	0	0	0		2016-03-29	259	154	105		2016-03-29	161	78	83		2016-03-29	417	257	160		2016-03-29	0	0	0		2016-03-29	393	213	180		2016-03-29	571	366	205		2016-03-29	209	104	105
2016-03-30	299	194	105		2016-03-30	500	349	151		2016-03-30	0	0	0		2016-03-30	243	151	92		2016-03-30	138	68	70		2016-03-30	394	251	143		2016-03-30	0	0	0		2016-03-30	298	159	139		2016-03-30	469	284	185		2016-03-30	286	151	135
2016-03-31	298	177	121		2016-03-31	444	305	139		2016-03-31	0	0	0		2016-03-31	240	144	96		2016-03-31	139	74	65		2016-03-31	431	276	155		2016-03-31	0	0	0		2016-03-31	219	123	96		2016-03-31	497	315	182		2016-03-31	374	219	155
2016-04-01	253	166	87		2016-04-01	449	295	154		2016-04-01	0	0	0		2016-04-01	207	129	78		2016-04-01	136	70	66		2016-04-01	322	197	125		2016-04-01	0	0	0		2016-04-01	226	114	112		2016-04-01	391	234	157		2016-04-01	329	169	160
2016-04-02	213	121	92		2016-04-02	410	243	167		2016-04-02	0	0	0		2016-04-02	180	106	74		2016-04-02	70	70	0		2016-04-02	296	157	139		2016-04-02	0	0	0		2016-04-02	162	70	92		2016-04-02	317	166	151		2016-04-02	201	97	104
2016-04-03	224	120	104		2016-04-03	391	240	151		2016-04-03	0	0	0		2016-04-03	184	97	87		2016-04-03	69	0	69		2016-04-03	275	127	148		2016-04-03	0	0	0		2016-04-03	163	68	95		2016-04-03	280	146	134		2016-04-03	170	74	96
2016-04-04	231	127	104		2016-04-04	415	284	131		2016-04-04	0	0	0		2016-04-04	188	106	82		2016-04-04	69	0	69		2016-04-04	291	137	154		2016-04-04	0	0	0		2016-04-04	158	76	82		2016-04-04	328	170	158		2016-04-04	164	85	79
2016-04-05	275	140	135		2016-04-05	636	481	155		2016-04-05	0	0	0		2016-04-05	209	135	74		2016-04-05	152	78	74		2016-04-05	430	260	170		2016-04-05	0	0	0		2016-04-05	178	104	74		2016-04-05	404	253	151		2016-04-05	233	133	100
2016-04-06	251	133	118		2016-04-06	545	381	164		2016-04-06	0	0	0		2016-04-06	210	127	83		2016-04-06	87	87	0		2016-04-06	384	236	148		2016-04-06	0	0	0		2016-04-06	148	78	70		2016-04-06	443	254	189		2016-04-06	219	123	96
2016-04-07	280	150	130		2016-04-07	453	298	155		2016-04-07	0	0	0		2016-04-07	285	155	130		2016-04-07	143	78	65		2016-04-07	384	236	148		2016-04-07	0	0	0		2016-04-07	156	87	69		2016-04-07	437	267	170		2016-04-07	217	112	105
2016-04-08	276	158	118		2016-04-08	590	394	196		2016-04-08	0	0	0		2016-04-08	591	239	352		2016-04-08	148	82	66		2016-04-08	399	226	173		2016-04-08	0	0	0		2016-04-08	172	85	87		2016-04-08	416	208	208		2016-04-08	240	127	113
2016-04-09	265	118	147		2016-04-09	513	285	228		2016-04-09	0	0	0		2016-04-09	1215	352	863		2016-04-09	142	68	74		2016-04-09	385	183	202		2016-04-09	0	0	0		2016-04-09	180	72	108		2016-04-09	318	155	163		2016-04-09	180	85	95
2016-04-10	497	195	302		2016-04-10	851	383	468		2016-04-10	61	0	61		2016-04-10	528	173	355		2016-04-10	212	95	117		2016-04-10	833	330	503		2016-04-10	0	0	0		2016-04-10	294	101	193		2016-04-10	439	215	224		2016-04-10	260	129	131
2016-04-11	412	200	212		2016-04-11	979	716	263		2016-04-11	60	0	60		2016-04-11	344	187	157		2016-04-11	180	101	79		2016-04-11	833	538	295		2016-04-11	0	0	0		2016-04-11	234	108	126		2016-04-11	516	296	220		2016-04-11	356	226	130
2016-04-12	319	168	151		2016-04-12	813	582	231		2016-04-12	0	0	0		2016-04-12	256	121	135		2016-04-12	167	89	78		2016-04-12	572	354	218		2016-04-12	0	0	0		2016-04-12	173	87	86		2016-04-12	503	291	212		2016-04-12	283	157	126
2016-04-13	319	172	147		2016-04-13	833	580	253		2016-04-13	0	0	0		2016-04-13	255	159	96		2016-04-13	163	93	70		2016-04-13	607	389	218		2016-04-13	0	0	0		2016-04-13	160	82	78		2016-04-13	401	231	170		2016-04-13	258	146	112
2016-04-14	258	150	108		2016-04-14	803	585	218		2016-04-14	0	0	0		2016-04-14	221	135	86		2016-04-14	146	76	70		2016-04-14	633	402	231		2016-04-14	0	0	0		2016-04-14	159	85	74		2016-04-14	360	225	135		2016-04-14	196	118	78
2016-04-15	242	142	100		2016-04-15	1060	768	292		2016-04-15	0	0	0		2016-04-15	188	114	74		2016-04-15	144	74	70		2016-04-15	1221	757	464		2016-04-15	0	0	0		2016-04-15	144	70	74		2016-04-15	339	200	139		2016-04-15	193	101	92
2016-04-16	251	120	131		2016-04-16	1262	546	716		2016-04-16	0	0	0		2016-04-16	193	106	87		2016-04-16	132	66	66		2016-04-16	1644	780	864		2016-04-16	0	0	0		2016-04-16	152	66	86		2016-04-16	294	155	139		2016-04-16	168	85	83
2016-04-17	262	144	118		2016-04-17	1573	667	906		2016-04-17	0	0	0		2016-04-17	200	104	96		2016-04-17	148	78	70		2016-04-17	2150	907	1243		2016-04-17	0	0	0		2016-04-17	152	82	70		2016-04-17	263	137	126		2016-04-17	167	80	87
2016-04-18	288	170	118		2016-04-18	1184	837	347		2016-04-18	60	0	60		2016-04-18	205	127	78		2016-04-18	171	106	65		2016-04-18	930	603	327		2016-04-18	0	0	0		2016-04-18	149	83	66		2016-04-18	488	305	183		2016-04-18	272	150	122
2016-04-19	263	159	104		2016-04-19	601	440	161		2016-04-19	60	0	60		2016-04-19	205	131	74		2016-04-19	150	85	65		2016-04-19	505	326	179		2016-04-19	0	0	0		2016-04-19	147	74	73		2016-04-19	517	366	151		2016-04-19	244	131	113
2016-04-20	277	168	109		2016-04-20	546	385	161		2016-04-20	0	0	0		2016-04-20	231	135	96		2016-04-20	143	74	69		2016-04-20	455	301	154		2016-04-20	0	0	0		2016-04-20	161	83	78		2016-04-20	655	447	208		2016-04-20	240	127	113
2016-04-21	251	139	112		2016-04-21	473	338	135		2016-04-21	0	0	0		2016-04-21	211	125	86		2016-04-21	146	76	70		2016-04-21	428	267	161		2016-04-21	0	0	0		2016-04-21	143	82	61		2016-04-21	884	592	292		2016-04-21	232	114	118
2016-04-22	232	123	109		2016-04-22	414	276	138		2016-04-22	0	0	0		2016-04-22	180	114	66		2016-04-22	142	76	66		2016-04-22	391	233	158		2016-04-22	0	0	0		2016-04-22	125	64	61		2016-04-22	1454	872	582		2016-04-22	242	133	109
2016-04-23	229	120	109		2016-04-23	541	218	323		2016-04-23	60	0	60		2016-04-23	179	97	82		2016-04-23	148	61	87		2016-04-23	331	158	173		2016-04-23	0	0	0		2016-04-23	157	66	91		2016-04-23	673	312	361		2016-04-23	205	87	118
2016-04-24	297	123	174		2016-04-24	438	193	245		2016-04-24	66	0	66		2016-04-24	219	97	122		2016-04-24	137	63	74		2016-04-24	409	191	218		2016-04-24	0	0	0		2016-04-24	140	66	74		2016-04-24	557	234	323		2016-04-24	259	99	160
2016-04-25	281	142	139		2016-04-25	451	265	186		2016-04-25	61	61	0		2016-04-25	210	131	79		2016-04-25	155	85	70		2016-04-25	422	245	177		2016-04-25	0	0	0		2016-04-25	158	76	82		2016-04-25	1100	678	422		2016-04-25	324	173	151
2016-04-26	275	157	118		2016-04-26	500	336	164		2016-04-26	0	0	0		2016-04-26	195	108	87		2016-04-26	148	74	74		2016-04-26	408	251	157		2016-04-26	0	0	0		2016-04-26	166	83	83		2016-04-26	1879	1008	871		2016-04-26	596	394	202
2016-04-27	278	152	126		2016-04-27	431	273	158		2016-04-27	0	0	0		2016-04-27	186	112	74		2016-04-27	146	76	70		2016-04-27	376	222	154		2016-04-27	0	0	0		2016-04-27	159	89	70		2016-04-27	851	485	366		2016-04-27	395	212	183
2016-04-28	303	146	157		2016-04-28	403	243	160		2016-04-28	0	0	0		2016-04-28	170	97	73		2016-04-28	148	78	70		2016-04-28	367	197	170		2016-04-28	0	0	0		2016-04-28	152	82	70		2016-04-28	915	549	366		2016-04-28	336	172	164
2016-04-29	331	152	179		2016-04-29	299	169	130		2016-04-29	0	0	0		2016-04-29	172	102	70		2016-04-29	136	70	66		2016-04-29	346	208	138		2016-04-29	0	0	0		2016-04-29	150	76	74		2016-04-29	554	309	245		2016-04-29	319	152	167
2016-04-30	387	118	269		2016-04-30	286	151	135		2016-04-30	0	0	0		2016-04-30	152	74	78		2016-04-30	129	63	66		2016-04-30	236	114	122		2016-04-30	0	0	0		2016-04-30	0	0	0		2016-04-30	309	142	167		2016-04-30	308	116	192
2016-05-01	764	169	595		2016-05-01	249	114	135		2016-05-01	0	0	0		2016-05-01	159	72	87		2016-05-01	149	80	69		2016-05-01	301	131	170		2016-05-01	0	0	0		2016-05-01	130	64	66		2016-05-01	348	133	215		2016-05-01	303	95	208
2016-05-02	303	120	183		2016-05-02	229	120	109		2016-05-02	0	0	0		2016-05-02	166	80	86		2016-05-02	133	63	70		2016-05-02	349	176	173		2016-05-02	0	0	0		2016-05-02	70	0	70		2016-05-02	389	187	202		2016-05-02	322	121	201
2016-05-03	258	137	121		2016-05-03	342	204	138		2016-05-03	0	0	0		2016-05-03	176	93	83		2016-05-03	140	74	66		2016-05-03	401	243	158		2016-05-03	0	0	0		2016-05-03	135	66	69		2016-05-03	584	372	212		2016-05-03	482	254	228
2016-05-04	231	131	100		2016-05-04	325	195	130		2016-05-04	0	0	0		2016-05-04	161	87	74		2016-05-04	166	93	73		2016-05-04	387	229	158		2016-05-04	0	0	0		2016-05-04	170	87	83		2016-05-04	478	301	177		2016-05-04	563	278	285
2016-05-05	245	140	105		2016-05-05	333	220	113		2016-05-05	0	0	0		2016-05-05	169	95	74		2016-05-05	138	64	74		2016-05-05	414	250	164		2016-05-05	0	0	0		2016-05-05	140	70	70		2016-05-05	532	324	208		2016-05-05	637	310	327
2016-05-06	237	142	95		2016-05-06	295	177	118		2016-05-06	0	0	0		2016-05-06	164	91	73		2016-05-06	151	82	69		2016-05-06	345	187	158		2016-05-06	0	0	0		2016-05-06	136	66	70		2016-05-06	492	284	208		2016-05-06	1094	495	599
2016-05-07	233	121	112		2016-05-07	220	120	100		2016-05-07	0	0	0		2016-05-07	169	95	74		2016-05-07	129	68	61		2016-05-07	323	150	173		2016-05-07	0	0	0		2016-05-07	151	68	83		2016-05-07	415	198	217		2016-05-07	1551	509	1042
2016-05-08	260	112	148		2016-05-08	252	121	131		2016-05-08	0	0	0		2016-05-08	174	78	96		2016-05-08	150	68	82		2016-05-08	375	151	224		2016-05-08	0	0	0		2016-05-08	189	68	121		2016-05-08	357	155	202		2016-05-08	4157	894	3263
2016-05-09	240	144	96		2016-05-09	303	173	130		2016-05-09	0	0	0		2016-05-09	191	104	87		2016-05-09	150	76	74		2016-05-09	464	271	193		2016-05-09	0	0	0		2016-05-09	177	91	86		2016-05-09	638	375	263		2016-05-09	1852	893	959
2016-05-10	260	151	109		2016-05-10	286	173	113		2016-05-10	61	61	0		2016-05-10	169	95	74		2016-05-10	188	93	95		2016-05-10	382	218	164		2016-05-10	0	0	0		2016-05-10	153	74	79		2016-05-10	619	357	262		2016-05-10	1051	541	510
2016-05-11	221	135	86		2016-05-11	279	183	96		2016-05-11	0	0	0		2016-05-11	189	97	92		2016-05-11	208	116	92		2016-05-11	382	231	151		2016-05-11	0	0	0		2016-05-11	128	63	65		2016-05-11	541	352	189		2016-05-11	644	377	267
2016-05-12	231	135	96		2016-05-12	276	176	100		2016-05-12	0	0	0		2016-05-12	175	97	78		2016-05-12	165	95	70		2016-05-12	383	222	161		2016-05-12	0	0	0		2016-05-12	146	68	78		2016-05-12	592	344	248		2016-05-12	433	253	180
2016-05-13	251	139	112		2016-05-13	267	158	109		2016-05-13	0	0	0		2016-05-13	197	102	95		2016-05-13	167	89	78		2016-05-13	424	242	182		2016-05-13	0	0	0		2016-05-13	139	78	61		2016-05-13	832	519	313		2016-05-13	362	173	189
2016-05-14	248	123	125		2016-05-14	230	118	112		2016-05-14	0	0	0		2016-05-14	150	76	74		2016-05-14	163	76	87		2016-05-14	285	150	135		2016-05-14	0	0	0		2016-05-14	143	70	73		2016-05-14	726	307	419		2016-05-14	227	102	125
2016-05-15	253	106	147		2016-05-15	279	144	135		2016-05-15	0	0	0		2016-05-15	151	72	79		2016-05-15	155	68	87		2016-05-15	367	165	202		2016-05-15	0	0	0		2016-05-15	70	0	70		2016-05-15	771	335	436		2016-05-15	224	102	122
2016-05-16	250	142	108		2016-05-16	286	169	117		2016-05-16	0	0	0		2016-05-16	169	99	70		2016-05-16	175	89	86		2016-05-16	495	296	199		2016-05-16	0	0	0		2016-05-16	136	66	70		2016-05-16	1412	845	567		2016-05-16	250	125	125
2016-05-17	238	129	109		2016-05-17	330	209	121		2016-05-17	0	0	0		2016-05-17	164	85	79		2016-05-17	168	89	79		2016-05-17	435	265	170		2016-05-17	0	0	0		2016-05-17	132	66	66		2016-05-17	1565	870	695		2016-05-17	218	118	100
2016-05-18	256	148	108		2016-05-18	295	177	118		2016-05-18	0	0	0		2016-05-18	163	93	70		2016-05-18	169	87	82		2016-05-18	419	237	182		2016-05-18	0	0	0		2016-05-18	148	82	66		2016-05-18	1568	842	726		2016-05-18	174	91	83
2016-05-19	240	135	105		2016-05-19	265	161	104		2016-05-19	0	0	0		2016-05-19	166	87	79		2016-05-19	180	97	83		2016-05-19	397	237	160		2016-05-19	0	0	0		2016-05-19	152	70	82		2016-05-19	1763	900	863		2016-05-19	208	135	73
2016-05-20	258	133	125		2016-05-20	282	177	105		2016-05-20	0	0	0		2016-05-20	168	85	83		2016-05-20	171	93	78		2016-05-20	426	233	193		2016-05-20	0	0	0		2016-05-20	136	66	70		2016-05-20	2249	999	1250		2016-05-20	212	129	83
2016-05-21	222	91	131		2016-05-21	232	123	109		2016-05-21	0	0	0		2016-05-21	172	85	87		2016-05-21	204	95	109		2016-05-21	499	190	309		2016-05-21	0	0	0		2016-05-21	160	64	96		2016-05-21	3797	959	2838		2016-05-21	201	101	100
2016-05-22	281	118	163		2016-05-22	290	151	139		2016-05-22	0	0	0		2016-05-22	213	91	122		2016-05-22	262	85	177		2016-05-22	472	166	306		2016-05-22	0	0	0		2016-05-22	222	78	144		2016-05-22	7796	1558	6238		2016-05-22	191	99	92
2016-05-23	268	146	122		2016-05-23	321	190	131		2016-05-23	0	0	0		2016-05-23	176	85	91		2016-05-23	294	150	144		2016-05-23	678	302	376		2016-05-23	0	0	0		2016-05-23	162	76	86		2016-05-23	1935	949	986		2016-05-23	168	102	66
2016-05-24	242	125	117		2016-05-24	297	179	118		2016-05-24	0	0	0		2016-05-24	201	118	83		2016-05-24	247	112	135		2016-05-24	619	271	348		2016-05-24	0	0	0		2016-05-24	149	70	79		2016-05-24	1706	844	862		2016-05-24	169	95	74
2016-05-25	272	146	126		2016-05-25	314	197	117		2016-05-25	0	0	0		2016-05-25	172	99	73		2016-05-25	238	108	130		2016-05-25	430	250	180		2016-05-25	0	0	0		2016-05-25	140	74	66		2016-05-25	1052	535	517		2016-05-25	152	82	70
2016-05-26	250	129	121		2016-05-26	267	168	99		2016-05-26	0	0	0		2016-05-26	172	102	70		2016-05-26	216	108	108		2016-05-26	397	240	157		2016-05-26	0	0	0		2016-05-26	149	83	66		2016-05-26	690	367	323		2016-05-26	164	85	79
2016-05-27	243	131	112		2016-05-27	348	239	109		2016-05-27	0	0	0		2016-05-27	164	91	73		2016-05-27	194	108	86		2016-05-27	395	215	180		2016-05-27	0	0	0		2016-05-27	136	70	66		2016-05-27	470	262	208		2016-05-27	161	83	78
2016-05-28	212	95	117		2016-05-28	403	285	118		2016-05-28	61	61	0		2016-05-28	167	76	91		2016-05-28	189	89	100		2016-05-28	303	139	164		2016-05-28	0	0	0		2016-05-28	74	0	74		2016-05-28	375	161	214		2016-05-28	130	64	66
2016-05-29	238	108	130		2016-05-29	448	330	118		2016-05-29	0	0	0		2016-05-29	158	66	92		2016-05-29	193	89	104		2016-05-29	363	158	205		2016-05-29	0	0	0		2016-05-29	133	63	70		2016-05-29	294	108	186		2016-05-29	149	83	66
2016-05-30	230	108	122		2016-05-30	458	349	109		2016-05-30	0	0	0		2016-05-30	171	101	70		2016-05-30	186	91	95		2016-05-30	459	260	199		2016-05-30	0	0	0		2016-05-30	144	74	70		2016-05-30	295	157	138		2016-05-30	177	99	78
2016-05-31	238	133	105		2016-05-31	553	448	105		2016-05-31	0	0	0		2016-05-31	181	95	86		2016-05-31	179	87	92		2016-05-31	461	281	180		2016-05-31	0	0	0		2016-05-31	142	72	70		2016-05-31	274	148	126		2016-05-31	167	89	78
2016-06-01	210	110	100		2016-06-01	452	352	100		2016-06-01	0	0	0		2016-06-01	182	112	70		2016-06-01	215	129	86		2016-06-01	430	256	174		2016-06-01	0	0	0		2016-06-01	126	61	65		2016-06-01	217	125	92		2016-06-01	182	108	74
2016-06-02	204	121	83		2016-06-02	425	333	92		2016-06-02	0	0	0		2016-06-02	172	99	73		2016-06-02	187	95	92		2016-06-02	396	220	176		2016-06-02	0	0	0		2016-06-02	0	0	0		2016-06-02	204	112	92		2016-06-02	150	76	74
2016-06-03	202	106	96		2016-06-03	352	265	87		2016-06-03	0	0	0		2016-06-03	137	68	69		2016-06-03	187	91	96		2016-06-03	460	267	193		2016-06-03	0	0	0		2016-06-03	0	0	0		2016-06-03	194	99	95		2016-06-03	137	76	61
2016-06-04	191	91	100		2016-06-04	311	198	113		2016-06-04	61	61	0		2016-06-04	130	61	69		2016-06-04	171	85	86		2016-06-04	336	163	173		2016-06-04	0	0	0		2016-06-04	0	0	0		2016-06-04	169	87	82		2016-06-04	64	64	0
2016-06-05	183	91	92		2016-06-05	343	204	139		2016-06-05	0	0	0		2016-06-05	162	80	82		2016-06-05	160	74	86		2016-06-05	350	184	166		2016-06-05	0	0	0		2016-06-05	66	0	66		2016-06-05	187	78	109		2016-06-05	137	72	65
2016-06-06	233	137	96		2016-06-06	306	202	104		2016-06-06	0	0	0		2016-06-06	166	101	65		2016-06-06	208	112	96		2016-06-06	566	355	211		2016-06-06	0	0	0		2016-06-06	143	64	79		2016-06-06	219	110	109		2016-06-06	143	82	61
2016-06-07	250	129	121		2016-06-07	328	207	121		2016-06-07	0	0	0		2016-06-07	160	99	61		2016-06-07	193	114	79		2016-06-07	548	324	224		2016-06-07	0	0	0		2016-06-07	137	68	69		2016-06-07	209	123	86		2016-06-07	140	70	70
2016-06-08	194	89	105		2016-06-08	270	179	91		2016-06-08	0	0	0		2016-06-08	156	82	74		2016-06-08	158	76	82		2016-06-08	419	239	180		2016-06-08	0	0	0		2016-06-08	130	64	66		2016-06-08	179	87	92		2016-06-08	133	72	61
2016-06-09	182	82	100		2016-06-09	260	173	87		2016-06-09	0	0	0		2016-06-09	133	63	70		2016-06-09	165	74	91		2016-06-09	289	131	158		2016-06-09	0	0	0		2016-06-09	65	0	65		2016-06-09	155	72	83		2016-06-09	127	66	61
2016-06-10	172	89	83		2016-06-10	263	163	100		2016-06-10	0	0	0		2016-06-10	141	63	78		2016-06-10	143	64	79		2016-06-10	290	146	144		2016-06-10	0	0	0		2016-06-10	61	0	61		2016-06-10	168	76	92		2016-06-10	133	68	65
2016-06-11	272	102	170		2016-06-11	309	154	155		2016-06-11	0	0	0		2016-06-11	161	74	87		2016-06-11	183	83	100		2016-06-11	427	165	262		2016-06-11	0	0	0		2016-06-11	150	64	86		2016-06-11	226	91	135		2016-06-11	138	68	70
2016-06-12	266	135	131		2016-06-12	384	233	151		2016-06-12	0	0	0		2016-06-12	187	104	83		2016-06-12	237	133	104		2016-06-12	621	305	316		2016-06-12	0	0	0		2016-06-12	141	72	69		2016-06-12	215	97	118		2016-06-12	129	68	61
2016-06-13	255	129	126		2016-06-13	409	301	108		2016-06-13	0	0	0		2016-06-13	178	104	74		2016-06-13	210	110	100		2016-06-13	495	309	186		2016-06-13	0	0	0		2016-06-13	124	63	61		2016-06-13	160	82	78		2016-06-13	135	70	65
2016-06-14	182	99	83		2016-06-14	308	208	100		2016-06-14	0	0	0		2016-06-14	155	82	73		2016-06-14	218	114	104		2016-06-14	441	267	174		2016-06-14	0	0	0		2016-06-14	134	68	66		2016-06-14	152	70	82		2016-06-14	136	70	66
2016-06-15	245	137	108		2016-06-15	326	209	117		2016-06-15	0	0	0		2016-06-15	168	99	69		2016-06-15	235	127	108		2016-06-15	470	293	177		2016-06-15	0	0	0		2016-06-15	134	68	66		2016-06-15	177	85	92		2016-06-15	134	68	66
2016-06-16	222	118	104		2016-06-16	284	180	104		2016-06-16	0	0	0		2016-06-16	149	80	69		2016-06-16	217	118	99		2016-06-16	465	276	189		2016-06-16	0	0	0		2016-06-16	134	68	66		2016-06-16	172	85	87		2016-06-16	173	78	95
2016-06-17	187	101	86		2016-06-17	345	233	112		2016-06-17	0	0	0		2016-06-17	202	89	113		2016-06-17	186	99	87		2016-06-17	463	239	224		2016-06-17	0	0	0		2016-06-17	66	0	66		2016-06-17	178	91	87		2016-06-17	134	68	66
2016-06-18	178	78	100		2016-06-18	258	166	92		2016-06-18	0	0	0		2016-06-18	157	83	74		2016-06-18	149	70	79		2016-06-18	341	162	179		2016-06-18	0	0	0		2016-06-18	70	0	70		2016-06-18	154	63	91		2016-06-18	70	0	70
2016-06-19	208	78	130		2016-06-19	247	151	96		2016-06-19	0	0	0		2016-06-19	145	72	73		2016-06-19	152	66	86		2016-06-19	380	175	205		2016-06-19	0	0	0		2016-06-19	61	0	61		2016-06-19	152	61	91		2016-06-19	61	0	61
2016-06-20	208	112	96		2016-06-20	289	198	91		2016-06-20	0	0	0		2016-06-20	168	95	73		2016-06-20	264	146	118		2016-06-20	612	392	220		2016-06-20	0	0	0		2016-06-20	142	76	66		2016-06-20	224	93	131		2016-06-20	74	74	0
2016-06-21	253	148	105		2016-06-21	257	161	96		2016-06-21	0	0	0		2016-06-21	144	78	66		2016-06-21	266	140	126		2016-06-21	1134	690	444		2016-06-21	0	0	0		2016-06-21	125	64	61		2016-06-21	172	85	87		2016-06-21	129	64	65
2016-06-22	195	108	87		2016-06-22	294	190	104		2016-06-22	0	0	0		2016-06-22	192	114	78		2016-06-22	299	155	144		2016-06-22	987	639	348		2016-06-22	0	0	0		2016-06-22	138	72	66		2016-06-22	170	87	83		2016-06-22	64	64	0
2016-06-23	225	129	96		2016-06-23	284	188	96		2016-06-23	0	0	0		2016-06-23	171	101	70		2016-06-23	224	116	108		2016-06-23	662	423	239		2016-06-23	0	0	0		2016-06-23	128	63	65		2016-06-23	193	101	92		2016-06-23	72	72	0
2016-06-24	209	127	82		2016-06-24	269	169	100		2016-06-24	0	0	0		2016-06-24	161	82	79		2016-06-24	201	114	87		2016-06-24	538	326	212		2016-06-24	0	0	0		2016-06-24	138	72	66		2016-06-24	184	101	83		2016-06-24	63	63	0
2016-06-25	205	97	108		2016-06-25	232	123	109		2016-06-25	0	0	0		2016-06-25	148	74	74		2016-06-25	177	85	92		2016-06-25	395	202	193		2016-06-25	0	0	0		2016-06-25	61	0	61		2016-06-25	150	64	86		2016-06-25	65	0	65
2016-06-26	219	97	122		2016-06-26	234	121	113		2016-06-26	0	0	0		2016-06-26	146	72	74		2016-06-26	254	91	163		2016-06-26	438	226	212		2016-06-26	0	0	0		2016-06-26	150	76	74		2016-06-26	220	76	144		2016-06-26	0	0	0
2016-06-27	202	106	96		2016-06-27	293	193	100		2016-06-27	0	0	0		2016-06-27	156	83	73		2016-06-27	290	155	135		2016-06-27	573	377	196		2016-06-27	0	0	0		2016-06-27	64	64	0		2016-06-27	166	83	83		2016-06-27	68	68	0
2016-06-28	207	120	87		2016-06-28	282	191	91		2016-06-28	0	0	0		2016-06-28	176	102	74		2016-06-28	230	121	109		2016-06-28	592	375	217		2016-06-28	0	0	0		2016-06-28	133	72	61		2016-06-28	159	80	79		2016-06-28	64	64	0
2016-06-29	267	175	92		2016-06-29	319	211	108		2016-06-29	0	0	0		2016-06-29	407	273	134		2016-06-29	249	144	105		2016-06-29	678	437	241		2016-06-29	0	0	0		2016-06-29	132	66	66		2016-06-29	175	80	95		2016-06-29	0	0	0
2016-06-30	298	176	122		2016-06-30	396	278	118		2016-06-30	0	0	0		2016-06-30	632	462	170		2016-06-30	230	125	105		2016-06-30	705	459	246		2016-06-30	0	0	0		2016-06-30	127	66	61		2016-06-30	157	78	79		2016-06-30	70	70	0
2016-07-01	257	175	82		2016-07-01	351	225	126		2016-07-01	0	0	0		2016-07-01	313	200	113		2016-07-01	216	121	95		2016-07-01	612	381	231		2016-07-01	0	0	0		2016-07-01	145	76	69		2016-07-01	142	64	78		2016-07-01	63	63	0
2016-07-02	218	114	104		2016-07-02	204	118	86		2016-07-02	0	0	0		2016-07-02	214	118	96		2016-07-02	195	91	104		2016-07-02	419	198	221		2016-07-02	0	0	0		2016-07-02	138	68	70		2016-07-02	132	63	69		2016-07-02	0	0	0
2016-07-03	194	89	105		2016-07-03	278	108	170		2016-07-03	0	0	0		2016-07-03	228	110	118		2016-07-03	201	83	118		2016-07-03	599	240	359		2016-07-03	0	0	0		2016-07-03	66	0	66		2016-07-03	192	70	122		2016-07-03	65	0	65
2016-07-04	242	150	92		2016-07-04	315	202	113		2016-07-04	0	0	0		2016-07-04	279	180	99		2016-07-04	263	150	113		2016-07-04	772	512	260		2016-07-04	0	0	0		2016-07-04	148	74	74		2016-07-04	138	68	70		2016-07-04	0	0	0
2016-07-05	210	118	92		2016-07-05	344	236	108		2016-07-05	0	0	0		2016-07-05	254	162	92		2016-07-05	249	131	118		2016-07-05	712	478	234		2016-07-05	0	0	0		2016-07-05	133	72	61		2016-07-05	146	72	74		2016-07-05	63	63	0
2016-07-06	231	144	87		2016-07-06	270	165	105		2016-07-06	0	0	0		2016-07-06	241	159	82		2016-07-06	234	129	105		2016-07-06	677	453	224		2016-07-06	0	0	0		2016-07-06	76	76	0		2016-07-06	132	66	66		2016-07-06	0	0	0
2016-07-07	202	110	92		2016-07-07	262	170	92		2016-07-07	0	0	0		2016-07-07	187	114	73		2016-07-07	246	137	109		2016-07-07	660	386	274		2016-07-07	0	0	0		2016-07-07	124	63	61		2016-07-07	168	95	73		2016-07-07	0	0	0
2016-07-08	192	106	86		2016-07-08	264	168	96		2016-07-08	0	0	0		2016-07-08	215	123	92		2016-07-08	204	112	92		2016-07-08	639	394	245		2016-07-08	0	0	0		2016-07-08	132	66	66		2016-07-08	131	66	65		2016-07-08	0	0	0
2016-07-09	172	89	83		2016-07-09	215	110	105		2016-07-09	0	0	0		2016-07-09	154	80	74		2016-07-09	192	93	99		2016-07-09	473	234	239		2016-07-09	0	0	0		2016-07-09	0	0	0		2016-07-09	142	72	70		2016-07-09	0	0	0
2016-07-10	186	99	87		2016-07-10	256	151	105		2016-07-10	0	0	0		2016-07-10	165	91	74		2016-07-10	211	93	118		2016-07-10	508	242	266		2016-07-10	0	0	0		2016-07-10	131	70	61		2016-07-10	129	68	61		2016-07-10	0	0	0
2016-07-11	229	129	100		2016-07-11	338	220	118		2016-07-11	0	0	0		2016-07-11	210	123	87		2016-07-11	250	137	113		2016-07-11	883	595	288		2016-07-11	0	0	0		2016-07-11	70	70	0		2016-07-11	132	66	66		2016-07-11	127	66	61
2016-07-12	227	131	96		2016-07-12	303	198	105		2016-07-12	0	0	0		2016-07-12	199	112	87		2016-07-12	235	140	95		2016-07-12	796	512	284		2016-07-12	0	0	0		2016-07-12	68	68	0		2016-07-12	146	76	70		2016-07-12	63	63	0
2016-07-13	232	133	99		2016-07-13	275	162	113		2016-07-13	0	0	0		2016-07-13	216	129	87		2016-07-13	224	129	95		2016-07-13	752	465	287		2016-07-13	0	0	0		2016-07-13	139	70	69		2016-07-13	156	74	82		2016-07-13	64	64	0
2016-07-14	236	131	105		2016-07-14	316	191	125		2016-07-14	0	0	0		2016-07-14	200	118	82		2016-07-14	206	106	100		2016-07-14	1642	898	744		2016-07-14	0	0	0		2016-07-14	140	70	70		2016-07-14	146	76	70		2016-07-14	0	0	0
2016-07-15	233	120	113		2016-07-15	362	219	143		2016-07-15	0	0	0		2016-07-15	204	108	96		2016-07-15	264	142	122		2016-07-15	1668	906	762		2016-07-15	0	0	0		2016-07-15	134	68	66		2016-07-15	167	72	95		2016-07-15	63	63	0
2016-07-16	190	91	99		2016-07-16	239	108	131		2016-07-16	0	0	0		2016-07-16	173	78	95		2016-07-16	204	87	117		2016-07-16	803	371	432		2016-07-16	0	0	0		2016-07-16	125	64	61		2016-07-16	83	0	83		2016-07-16	0	0	0
2016-07-17	197	93	104		2016-07-17	266	135	131		2016-07-17	0	0	0		2016-07-17	178	83	95		2016-07-17	215	85	130		2016-07-17	739	366	373		2016-07-17	0	0	0		2016-07-17	141	63	78		2016-07-17	141	63	78		2016-07-17	0	0	0
2016-07-18	268	137	131		2016-07-18	443	273	170		2016-07-18	0	0	0		2016-07-18	233	133	100		2016-07-18	318	183	135		2016-07-18	3133	2055	1078		2016-07-18	0	0	0		2016-07-18	166	83	83		2016-07-18	178	95	83		2016-07-18	61	61	0
2016-07-19	297	166	131		2016-07-19	408	247	161		2016-07-19	0	0	0		2016-07-19	265	179	86		2016-07-19	268	155	113		2016-07-19	2900	1928	972		2016-07-19	0	0	0		2016-07-19	137	63	74		2016-07-19	193	101	92		2016-07-19	129	64	65
2016-07-20	418	236	182		2016-07-20	624	428	196		2016-07-20	0	0	0		2016-07-20	264	165	99		2016-07-20	352	198	154		2016-07-20	14308	10211	4097		2016-07-20	0	0	0		2016-07-20	136	70	66		2016-07-20	301	179	122		2016-07-20	165	99	66
2016-07-21	319	202	117		2016-07-21	521	354	167		2016-07-21	0	0	0		2016-07-21	272	159	113		2016-07-21	689	419	270		2016-07-21	5254	3570	1684		2016-07-21	0	0	0		2016-07-21	140	74	66		2016-07-21	178	99	79		2016-07-21	70	70	0
2016-07-22	258	137	121		2016-07-22	382	231	151		2016-07-22	0	0	0		2016-07-22	229	129	100		2016-07-22	532	312	220		2016-07-22	2578	1638	940		2016-07-22	0	0	0		2016-07-22	152	74	78		2016-07-22	180	89	91		2016-07-22	0	0	0
2016-07-23	286	110	176		2016-07-23	331	161	170		2016-07-23	0	0	0		2016-07-23	272	121	151		2016-07-23	357	168	189		2016-07-23	1763	894	869		2016-07-23	0	0	0		2016-07-23	156	64	92		2016-07-23	189	64	125		2016-07-23	61	0	61
2016-07-24	230	91	139		2016-07-24	318	144	174		2016-07-24	0	0	0		2016-07-24	212	87	125		2016-07-24	374	175	199		2016-07-24	1730	888	842		2016-07-24	0	0	0		2016-07-24	139	61	78		2016-07-24	181	89	92		2016-07-24	63	63	0
2016-07-25	271	140	131		2016-07-25	408	264	144		2016-07-25	0	0	0		2016-07-25	272	180	92		2016-07-25	1644	946	698		2016-07-25	2127	1312	815		2016-07-25	0	0	0		2016-07-25	138	68	70		2016-07-25	171	76	95		2016-07-25	63	63	0
2016-07-26	270	166	104		2016-07-26	396	248	148		2016-07-26	0	0	0		2016-07-26	234	121	113		2016-07-26	1050	642	408		2016-07-26	2149	1274	875		2016-07-26	0	0	0		2016-07-26	132	63	69		2016-07-26	172	85	87		2016-07-26	0	0	0
2016-07-27	263	137	126		2016-07-27	437	267	170		2016-07-27	0	0	0		2016-07-27	282	173	109		2016-07-27	801	478	323		2016-07-27	2676	1695	981		2016-07-27	0	0	0		2016-07-27	159	76	83		2016-07-27	178	91	87		2016-07-27	64	64	0
2016-07-28	270	148	122		2016-07-28	427	267	160		2016-07-28	0	0	0		2016-07-28	255	159	96		2016-07-28	494	295	199		2016-07-28	1747	957	790		2016-07-28	0	0	0		2016-07-28	143	74	69		2016-07-28	170	87	83		2016-07-28	63	63	0
2016-07-29	240	131	109		2016-07-29	389	222	167		2016-07-29	0	0	0		2016-07-29	236	131	105		2016-07-29	437	271	166		2016-07-29	1443	869	574		2016-07-29	0	0	0		2016-07-29	142	72	70		2016-07-29	144	66	78		2016-07-29	0	0	0
2016-07-30	247	121	126		2016-07-30	327	172	155		2016-07-30	0	0	0		2016-07-30	216	99	117		2016-07-30	321	151	170		2016-07-30	1000	529	471		2016-07-30	0	0	0		2016-07-30	0	0	0		2016-07-30	133	63	70		2016-07-30	0	0	0
2016-07-31	206	89	117		2016-07-31	311	163	148		2016-07-31	0	0	0		2016-07-31	226	118	108		2016-07-31	282	144	138		2016-07-31	985	461	524		2016-07-31	0	0	0		2016-07-31	66	0	66		2016-07-31	146	72	74		2016-07-31	61	0	61
2016-08-01	310	162	148		2016-08-01	575	374	201		2016-08-01	0	0	0		2016-08-01	327	202	125		2016-08-01	428	264	164		2016-08-01	1673	975	698		2016-08-01	0	0	0		2016-08-01	137	63	74		2016-08-01	175	83	92		2016-08-01	134	68	66
2016-08-02	291	169	122		2016-08-02	928	633	295		2016-08-02	0	0	0		2016-08-02	277	169	108		2016-08-02	374	219	155		2016-08-02	1660	923	737		2016-08-02	0	0	0		2016-08-02	134	64	70		2016-08-02	170	70	100		2016-08-02	64	64	0
2016-08-03	288	162	126		2016-08-03	897	627	270		2016-08-03	0	0	0		2016-08-03	284	176	108		2016-08-03	393	245	148		2016-08-03	1633	938	695		2016-08-03	0	0	0		2016-08-03	150	76	74		2016-08-03	166	83	83		2016-08-03	65	0	65
2016-08-04	276	151	125		2016-08-04	678	447	231		2016-08-04	0	0	0		2016-08-04	261	165	96		2016-08-04	310	172	138		2016-08-04	1553	897	656		2016-08-04	0	0	0		2016-08-04	136	66	70		2016-08-04	160	74	86		2016-08-04	63	63	0
2016-08-05	275	157	118		2016-08-05	542	341	201		2016-08-05	0	0	0		2016-08-05	292	154	138		2016-08-05	337	202	135		2016-08-05	1697	917	780		2016-08-05	0	0	0		2016-08-05	138	72	66		2016-08-05	160	78	82		2016-08-05	64	64	0
2016-08-06	216	85	131		2016-08-06	367	184	183		2016-08-06	0	0	0		2016-08-06	225	104	121		2016-08-06	238	112	126		2016-08-06	1450	695	755		2016-08-06	0	0	0		2016-08-06	137	64	73		2016-08-06	140	61	79		2016-08-06	0	0	0
2016-08-07	222	87	135		2016-08-07	393	204	189		2016-08-07	0	0	0		2016-08-07	223	114	109		2016-08-07	213	108	105		2016-08-07	1640	774	866		2016-08-07	0	0	0		2016-08-07	133	63	70		2016-08-07	79	0	79		2016-08-07	61	0	61
2016-08-08	293	154	139		2016-08-08	762	523	239		2016-08-08	0	0	0		2016-08-08	271	158	113		2016-08-08	311	176	135		2016-08-08	2396	1474	922		2016-08-08	0	0	0		2016-08-08	131	66	65		2016-08-08	174	87	87		2016-08-08	0	0	0
2016-08-09	353	183	170		2016-08-09	982	644	338		2016-08-09	0	0	0		2016-08-09	369	231	138		2016-08-09	353	187	166		2016-08-09	9695	6009	3686		2016-08-09	0	0	0		2016-08-09	144	74	70		2016-08-09	168	76	92		2016-08-09	129	68	61
2016-08-10	479	264	215		2016-08-10	1221	799	422		2016-08-10	0	0	0		2016-08-10	1280	847	433		2016-08-10	326	187	139		2016-08-10	2211	1281	930		2016-08-10	0	0	0		2016-08-10	149	70	79		2016-08-10	174	78	96		2016-08-10	131	70	61
2016-08-11	330	175	155		2016-08-11	695	442	253		2016-08-11	0	0	0		2016-08-11	623	395	228		2016-08-11	255	142	113		2016-08-11	1990	1113	877		2016-08-11	0	0	0		2016-08-11	144	74	70		2016-08-11	187	95	92		2016-08-11	61	61	0
2016-08-12	295	148	147		2016-08-12	724	476	248		2016-08-12	0	0	0		2016-08-12	502	309	193		2016-08-12	323	184	139		2016-08-12	1474	900	574		2016-08-12	0	0	0		2016-08-12	140	70	70		2016-08-12	150	76	74		2016-08-12	64	64	0
2016-08-13	261	104	157		2016-08-13	519	257	262		2016-08-13	0	0	0		2016-08-13	347	177	170		2016-08-13	258	97	161		2016-08-13	999	470	529		2016-08-13	0	0	0		2016-08-13	127	61	66		2016-08-13	148	74	74		2016-08-13	0	0	0
2016-08-14	399	150	249		2016-08-14	507	222	285		2016-08-14	0	0	0		2016-08-14	334	154	180		2016-08-14	249	110	139		2016-08-14	1178	530	648		2016-08-14	0	0	0		2016-08-14	99	0	99		2016-08-14	192	66	126		2016-08-14	0	0	0
2016-08-15	306	146	160		2016-08-15	733	509	224		2016-08-15	0	0	0		2016-08-15	379	225	154		2016-08-15	318	200	118		2016-08-15	1359	869	490		2016-08-15	0	0	0		2016-08-15	142	72	70		2016-08-15	179	87	92		2016-08-15	61	61	0
2016-08-16	257	135	122		2016-08-16	632	411	221		2016-08-16	0	0	0		2016-08-16	354	219	135		2016-08-16	322	188	134		2016-08-16	1324	846	478		2016-08-16	0	0	0		2016-08-16	147	78	69		2016-08-16	157	70	87		2016-08-16	61	0	61
2016-08-17	266	144	122		2016-08-17	614	406	208		2016-08-17	0	0	0		2016-08-17	302	180	122		2016-08-17	328	173	155		2016-08-17	1343	860	483		2016-08-17	0	0	0		2016-08-17	131	61	70		2016-08-17	153	66	87		2016-08-17	130	61	69
2016-08-18	258	140	118		2016-08-18	616	412	204		2016-08-18	0	0	0		2016-08-18	299	186	113		2016-08-18	305	179	126		2016-08-18	1271	852	419		2016-08-18	0	0	0		2016-08-18	72	72	0		2016-08-18	150	80	70		2016-08-18	0	0	0
2016-08-19	292	162	130		2016-08-19	598	394	204		2016-08-19	0	0	0		2016-08-19	338	195	143		2016-08-19	280	154	126		2016-08-19	1182	760	422		2016-08-19	0	0	0		2016-08-19	136	66	70		2016-08-19	151	68	83		2016-08-19	0	0	0
2016-08-20	310	163	147		2016-08-20	489	268	221		2016-08-20	0	0	0		2016-08-20	301	144	157		2016-08-20	247	112	135		2016-08-20	812	386	426		2016-08-20	0	0	0		2016-08-20	66	0	66		2016-08-20	142	63	79		2016-08-20	0	0	0
2016-08-21	306	129	177		2016-08-21	500	233	267		2016-08-21	0	0	0		2016-08-21	302	154	148		2016-08-21	632	298	334		2016-08-21	877	426	451		2016-08-21	0	0	0		2016-08-21	73	0	73		2016-08-21	160	68	92		2016-08-21	0	0	0
2016-08-22	306	158	148		2016-08-22	982	659	323		2016-08-22	0	0	0		2016-08-22	426	271	155		2016-08-22	693	459	234		2016-08-22	1470	867	603		2016-08-22	0	0	0		2016-08-22	141	68	73		2016-08-22	153	70	83		2016-08-22	66	66	0
2016-08-23	296	152	144		2016-08-23	974	701	273		2016-08-23	0	0	0		2016-08-23	369	225	144		2016-08-23	721	479	242		2016-08-23	1413	857	556		2016-08-23	0	0	0		2016-08-23	133	64	69		2016-08-23	143	64	79		2016-08-23	68	68	0
2016-08-24	282	183	99		2016-08-24	1192	845	347		2016-08-24	0	0	0		2016-08-24	357	218	139		2016-08-24	682	461	221		2016-08-24	1524	922	602		2016-08-24	0	0	0		2016-08-24	146	76	70		2016-08-24	139	70	69		2016-08-24	64	64	0
2016-08-25	325	204	121		2016-08-25	3179	2241	938		2016-08-25	0	0	0		2016-08-25	404	257	147		2016-08-25	544	358	186		2016-08-25	1388	867	521		2016-08-25	0	0	0		2016-08-25	145	72	73		2016-08-25	145	80	65		2016-08-25	64	64	0
2016-08-26	301	163	138		2016-08-26	1854	1135	719		2016-08-26	0	0	0		2016-08-26	320	190	130		2016-08-26	449	251	198		2016-08-26	1393	843	550		2016-08-26	0	0	0		2016-08-26	133	64	69		2016-08-26	148	78	70		2016-08-26	61	61	0
2016-08-27	239	108	131		2016-08-27	995	558	437		2016-08-27	0	0	0		2016-08-27	290	146	144		2016-08-27	330	163	167		2016-08-27	982	419	563		2016-08-27	0	0	0		2016-08-27	70	0	70		2016-08-27	142	63	79		2016-08-27	122	61	61
2016-08-28	265	108	157		2016-08-28	1379	808	571		2016-08-28	0	0	0		2016-08-28	322	146	176		2016-08-28	410	179	231		2016-08-28	1098	447	651		2016-08-28	0	0	0		2016-08-28	145	66	79		2016-08-28	157	70	87		2016-08-28	61	0	61
2016-08-29	431	267	164		2016-08-29	13615	10945	2670		2016-08-29	0	0	0		2016-08-29	549	369	180		2016-08-29	556	321	235		2016-08-29	1707	959	748		2016-08-29	0	0	0		2016-08-29	140	70	70		2016-08-29	213	118	95		2016-08-29	122	61	61
2016-08-30	373	242	131		2016-08-30	3963	3005	958		2016-08-30	0	0	0		2016-08-30	501	315	186		2016-08-30	590	352	238		2016-08-30	1694	914	780		2016-08-30	0	0	0		2016-08-30	140	74	66		2016-08-30	169	95	74		2016-08-30	63	63	0
2016-08-31	363	228	135		2016-08-31	2601	1752	849		2016-08-31	0	0	0		2016-08-31	518	332	186		2016-08-31	509	307	202		2016-08-31	3902	2343	1559		2016-08-31	0	0	0		2016-08-31	146	76	70		2016-08-31	145	72	73		2016-08-31	0	0	0
2016-09-01	309	183	126		2016-09-01	2302	1456	846		2016-09-01	0	0	0		2016-09-01	852	606	246		2016-09-01	547	298	249		2016-09-01	2096	1229	867		2016-09-01	0	0	0		2016-09-01	142	76	66		2016-09-01	149	83	66		2016-09-01	135	74	61
2016-09-02	352	201	151		2016-09-02	2420	1555	865		2016-09-02	63	63	0		2016-09-02	531	323	208		2016-09-02	699	338	361		2016-09-02	1659	932	727		2016-09-02	0	0	0		2016-09-02	148	78	70		2016-09-02	148	82	66		2016-09-02	72	72	0
2016-09-03	281	133	148		2016-09-03	1287	628	659		2016-09-03	0	0	0		2016-09-03	338	158	180		2016-09-03	584	215	369		2016-09-03	1189	558	631		2016-09-03	0	0	0		2016-09-03	135	61	74		2016-09-03	66	0	66		2016-09-03	128	63	65
2016-09-04	267	116	151		2016-09-04	1013	549	464		2016-09-04	0	0	0		2016-09-04	287	140	147		2016-09-04	610	223	387		2016-09-04	1286	578	708		2016-09-04	0	0	0		2016-09-04	73	0	73		2016-09-04	131	61	70		2016-09-04	0	0	0
2016-09-05	339	165	174		2016-09-05	1420	930	490		2016-09-05	0	0	0		2016-09-05	436	288	148		2016-09-05	1003	518	485		2016-09-05	1788	974	814		2016-09-05	0	0	0		2016-09-05	151	68	83		2016-09-05	151	78	73		2016-09-05	66	0	66
2016-09-06	354	188	166		2016-09-06	1361	910	451		2016-09-06	0	0	0		2016-09-06	452	282	170		2016-09-06	940	448	492		2016-09-06	2332	1462	870		2016-09-06	0	0	0		2016-09-06	147	68	79		2016-09-06	158	80	78		2016-09-06	65	0	65
2016-09-07	306	163	143		2016-09-07	1287	880	407		2016-09-07	0	0	0		2016-09-07	530	344	186		2016-09-07	1276	706	570		2016-09-07	1664	969	695		2016-09-07	0	0	0		2016-09-07	145	76	69		2016-09-07	129	63	66		2016-09-07	61	61	0
2016-09-08	346	198	148		2016-09-08	1515	944	571		2016-09-08	63	63	0		2016-09-08	480	319	161		2016-09-08	2005	956	1049		2016-09-08	1642	933	709		2016-09-08	0	0	0		2016-09-08	169	91	78		2016-09-08	144	66	78		2016-09-08	61	61	0
2016-09-09	505	310	195		2016-09-09	13827	9727	4100		2016-09-09	0	0	0		2016-09-09	600	392	208		2016-09-09	4179	1528	2651		2016-09-09	1815	968	847		2016-09-09	0	0	0		2016-09-09	197	101	96		2016-09-09	186	91	95		2016-09-09	64	64	0
2016-09-10	300	139	161		2016-09-10	1671	842	829		2016-09-10	0	0	0		2016-09-10	401	212	189		2016-09-10	13277	2801	10476		2016-09-10	1546	675	871		2016-09-10	0	0	0		2016-09-10	224	66	158		2016-09-10	202	93	109		2016-09-10	61	61	0
2016-09-11	337	158	179		2016-09-11	1211	690	521		2016-09-11	0	0	0		2016-09-11	398	183	215		2016-09-11	3227	959	2268		2016-09-11	1641	751	890		2016-09-11	0	0	0		2016-09-11	178	66	112		2016-09-11	241	102	139		2016-09-11	0	0	0
2016-09-12	360	222	138		2016-09-12	1800	1066	734		2016-09-12	0	0	0		2016-09-12	889	619	270		2016-09-12	1874	910	964		2016-09-12	2389	1487	902		2016-09-12	0	0	0		2016-09-12	160	82	78		2016-09-12	212	125	87		2016-09-12	122	61	61
2016-09-13	460	264	196		2016-09-13	1595	958	637		2016-09-13	61	61	0		2016-09-13	556	358	198		2016-09-13	1333	582	751		2016-09-13	2747	1780	967		2016-09-13	0	0	0		2016-09-13	144	74	70		2016-09-13	165	91	74		2016-09-13	68	68	0
2016-09-14	383	229	154		2016-09-14	1096	724	372		2016-09-14	0	0	0		2016-09-14	522	330	192		2016-09-14	1222	471	751		2016-09-14	3949	2480	1469		2016-09-14	0	0	0		2016-09-14	141	80	61		2016-09-14	155	72	83		2016-09-14	63	63	0
2016-09-15	246	125	121		2016-09-15	729	299	430		2016-09-15	0	0	0		2016-09-15	305	154	151		2016-09-15	522	175	347		2016-09-15	3101	1072	2029		2016-09-15	0	0	0		2016-09-15	136	66	70		2016-09-15	132	63	69		2016-09-15	0	0	0
2016-09-16	320	169	151		2016-09-16	581	268	313		2016-09-16	0	0	0		2016-09-16	345	169	176		2016-09-16	396	154	242		2016-09-16	8673	2341	6332		2016-09-16	0	0	0		2016-09-16	145	76	69		2016-09-16	140	74	66		2016-09-16	0	0	0
2016-09-17	499	236	263		2016-09-17	1106	436	670		2016-09-17	0	0	0		2016-09-17	509	228	281		2016-09-17	478	172	306		2016-09-17	27622	6520	21102		2016-09-17	0	0	0		2016-09-17	217	83	134		2016-09-17	190	72	118		2016-09-17	146	64	82
2016-09-18	682	426	256		2016-09-18	1286	867	419		2016-09-18	61	61	0		2016-09-18	662	454	208		2016-09-18	392	207	185		2016-09-18	9485	5524	3961		2016-09-18	0	0	0		2016-09-18	166	83	83		2016-09-18	179	87	92		2016-09-18	129	68	61
2016-09-19	541	330	211		2016-09-19	1280	858	422		2016-09-19	0	0	0		2016-09-19	628	397	231		2016-09-19	363	180	183		2016-09-19	2963	1750	1213		2016-09-19	0	0	0		2016-09-19	154	76	78		2016-09-19	165	83	82		2016-09-19	131	61	70
2016-09-20	561	327	234		2016-09-20	1305	845	460		2016-09-20	0	0	0		2016-09-20	555	350	205		2016-09-20	317	162	155		2016-09-20	1860	992	868		2016-09-20	0	0	0		2016-09-20	182	99	83		2016-09-20	157	74	83		2016-09-20	61	0	61
2016-09-21	1410	867	543		2016-09-21	1203	823	380		2016-09-21	0	0	0		2016-09-21	539	341	198		2016-09-21	312	151	161		2016-09-21	1518	890	628		2016-09-21	0	0	0		2016-09-21	160	78	82		2016-09-21	174	95	79		2016-09-21	143	74	69
2016-09-22	1058	682	376		2016-09-22	993	670	323		2016-09-22	0	0	0		2016-09-22	459	273	186		2016-09-22	240	118	122		2016-09-22	1306	846	460		2016-09-22	0	0	0		2016-09-22	153	70	83		2016-09-22	163	80	83		2016-09-22	64	64	0
2016-09-23	861	535	326		2016-09-23	1095	712	383		2016-09-23	0	0	0		2016-09-23	456	271	185		2016-09-23	203	91	112		2016-09-23	1129	668	461		2016-09-23	0	0	0		2016-09-23	177	85	92		2016-09-23	166	93	73		2016-09-23	130	64	66
2016-09-24	1865	946	919		2016-09-24	703	323	380		2016-09-24	0	0	0		2016-09-24	410	208	202		2016-09-24	216	91	125		2016-09-24	853	420	433		2016-09-24	0	0	0		2016-09-24	181	68	113		2016-09-24	163	72	91		2016-09-24	70	0	70
2016-09-25	8544	5172	3372		2016-09-25	785	360	425		2016-09-25	0	0	0		2016-09-25	458	240	218		2016-09-25	200	95	105		2016-09-25	893	485	408		2016-09-25	0	0	0		2016-09-25	295	93	202		2016-09-25	174	78	96		2016-09-25	66	0	66
2016-09-26	4911	3735	1176		2016-09-26	1259	879	380		2016-09-26	63	63	0		2016-09-26	568	366	202		2016-09-26	231	139	92		2016-09-26	1101	785	316		2016-09-26	0	0	0		2016-09-26	217	112	105		2016-09-26	200	114	86		2016-09-26	141	80	61
2016-09-27	2293	1440	853		2016-09-27	1181	822	359		2016-09-27	0	0	0		2016-09-27	569	377	192		2016-09-27	195	104	91		2016-09-27	825	526	299		2016-09-27	0	0	0		2016-09-27	157	78	79		2016-09-27	148	82	66		2016-09-27	126	61	65
2016-09-28	1620	1000	620		2016-09-28	1049	737	312		2016-09-28	63	63	0		2016-09-28	699	478	221		2016-09-28	182	104	78		2016-09-28	711	448	263		2016-09-28	0	0	0		2016-09-28	157	78	79		2016-09-28	158	80	78		2016-09-28	122	61	61
2016-09-29	1435	903	532		2016-09-29	1285	887	398		2016-09-29	0	0	0		2016-09-29	513	333	180		2016-09-29	186	108	78		2016-09-29	648	417	231		2016-09-29	0	0	0		2016-09-29	134	64	70		2016-09-29	146	76	70		2016-09-29	127	66	61
2016-09-30	1449	882	567		2016-09-30	1217	841	376		2016-09-30	0	0	0		2016-09-30	455	285	170		2016-09-30	157	87	70		2016-09-30	541	346	195		2016-09-30	0	0	0		2016-09-30	203	120	83		2016-09-30	154	80	74		2016-09-30	61	61	0
2016-10-01	1128	561	567		2016-10-01	509	268	241		2016-10-01	0	0	0		2016-10-01	286	135	151		2016-10-01	143	64	79		2016-10-01	417	228	189		2016-10-01	0	0	0		2016-10-01	140	66	74		2016-10-01	144	74	70		2016-10-01	63	63	0
2016-10-02	1046	574	472		2016-10-02	450	223	227		2016-10-02	0	0	0		2016-10-02	284	133	151		2016-10-02	133	63	70		2016-10-02	458	265	193		2016-10-02	0	0	0		2016-10-02	74	0	74		2016-10-02	137	63	74		2016-10-02	61	0	61
2016-10-03	1511	735	776		2016-10-03	449	218	231		2016-10-03	0	0	0		2016-10-03	319	162	157		2016-10-03	157	78	79		2016-10-03	315	139	176		2016-10-03	0	0	0		2016-10-03	140	70	70		2016-10-03	69	0	69		2016-10-03	0	0	0
2016-10-04	1566	706	860		2016-10-04	461	240	221		2016-10-04	0	0	0		2016-10-04	342	175	167		2016-10-04	146	72	74		2016-10-04	402	236	166		2016-10-04	0	0	0		2016-10-04	136	66	70		2016-10-04	133	63	70		2016-10-04	0	0	0
2016-10-05	977	371	606		2016-10-05	409	204	205		2016-10-05	0	0	0		2016-10-05	310	140	170		2016-10-05	142	76	66		2016-10-05	342	187	155		2016-10-05	0	0	0		2016-10-05	125	64	61		2016-10-05	130	61	69		2016-10-05	0	0	0
2016-10-06	956	375	581		2016-10-06	446	253	193		2016-10-06	0	0	0		2016-10-06	339	162	177		2016-10-06	138	68	70		2016-10-06	362	195	167		2016-10-06	0	0	0		2016-10-06	134	64	70		2016-10-06	130	64	66		2016-10-06	64	64	0
2016-10-07	970	456	514		2016-10-07	493	265	228		2016-10-07	0	0	0		2016-10-07	391	211	180		2016-10-07	152	78	74		2016-10-07	366	211	155		2016-10-07	0	0	0		2016-10-07	132	63	69		2016-10-07	133	63	70		2016-10-07	61	61	0
2016-10-08	1485	882	603		2016-10-08	1245	855	390		2016-10-08	0	0	0		2016-10-08	607	411	196		2016-10-08	153	83	70		2016-10-08	487	340	147		2016-10-08	0	0	0		2016-10-08	161	87	74		2016-10-08	146	80	66		2016-10-08	126	61	65
2016-10-09	2080	1232	848		2016-10-09	1164	834	330		2016-10-09	0	0	0		2016-10-09	531	336	195		2016-10-09	155	76	79		2016-10-09	471	316	155		2016-10-09	0	0	0		2016-10-09	148	74	74		2016-10-09	133	72	61		2016-10-09	0	0	0
2016-10-10	1438	867	571		2016-10-10	1004	670	334		2016-10-10	63	63	0		2016-10-10	547	352	195		2016-10-10	152	74	78		2016-10-10	500	330	170		2016-10-10	0	0	0		2016-10-10	70	70	0		2016-10-10	65	0	65		2016-10-10	0	0	0
2016-10-11	1620	929	691		2016-10-11	1142	780	362		2016-10-11	64	64	0		2016-10-11	552	347	205		2016-10-11	153	74	79		2016-10-11	503	333	170		2016-10-11	0	0	0		2016-10-11	146	76	70		2016-10-11	150	80	70		2016-10-11	63	63	0
2016-10-12	1435	850	585		2016-10-12	1021	698	323		2016-10-12	61	0	61		2016-10-12	493	291	202		2016-10-12	140	66	74		2016-10-12	460	284	176		2016-10-12	0	0	0		2016-10-12	141	72	69		2016-10-12	140	70	70		2016-10-12	65	0	65
2016-10-13	1410	828	582		2016-10-13	992	654	338		2016-10-13	0	0	0		2016-10-13	508	350	158		2016-10-13	154	85	69		2016-10-13	444	284	160		2016-10-13	0	0	0		2016-10-13	144	70	74		2016-10-13	144	78	66		2016-10-13	124	63	61
2016-10-14	1151	718	433		2016-10-14	1626	846	780		2016-10-14	61	61	0		2016-10-14	491	299	192		2016-10-14	132	66	66		2016-10-14	455	281	174		2016-10-14	0	0	0		2016-10-14	144	70	74		2016-10-14	144	70	74		2016-10-14	61	61	0
2016-10-15	1193	436	757		2016-10-15	986	358	628		2016-10-15	0	0	0		2016-10-15	663	319	344		2016-10-15	147	68	79		2016-10-15	478	208	270		2016-10-15	0	0	0		2016-10-15	148	66	82		2016-10-15	153	61	92		2016-10-15	69	0	69
2016-10-16	1416	555	861		2016-10-16	1287	406	881		2016-10-16	0	0	0		2016-10-16	524	225	299		2016-10-16	160	68	92		2016-10-16	621	245	376		2016-10-16	0	0	0		2016-10-16	187	83	104		2016-10-16	153	66	87		2016-10-16	142	68	74
2016-10-17	8054	4608	3446		2016-10-17	1366	859	507		2016-10-17	68	68	0		2016-10-17	773	504	269		2016-10-17	159	85	74		2016-10-17	535	327	208		2016-10-17	0	0	0		2016-10-17	164	82	82		2016-10-17	149	76	73		2016-10-17	130	64	66
2016-10-18	2369	1404	965		2016-10-18	1303	853	450		2016-10-18	0	0	0		2016-10-18	554	349	205		2016-10-18	152	83	69		2016-10-18	477	307	170		2016-10-18	0	0	0		2016-10-18	150	80	70		2016-10-18	151	82	69		2016-10-18	131	66	65
2016-10-19	1756	892	864		2016-10-19	1320	863	457		2016-10-19	61	61	0		2016-10-19	551	347	204		2016-10-19	155	85	70		2016-10-19	488	318	170		2016-10-19	0	0	0		2016-10-19	173	99	74		2016-10-19	154	80	74		2016-10-19	127	66	61
2016-10-20	1619	752	867		2016-10-20	1430	894	536		2016-10-20	0	0	0		2016-10-20	510	321	189		2016-10-20	135	66	69		2016-10-20	493	335	158		2016-10-20	0	0	0		2016-10-20	177	95	82		2016-10-20	142	76	66		2016-10-20	70	70	0
2016-10-21	1390	614	776		2016-10-21	1465	891	574		2016-10-21	0	0	0		2016-10-21	477	288	189		2016-10-21	152	87	65		2016-10-21	423	265	158		2016-10-21	0	0	0		2016-10-21	144	74	70		2016-10-21	133	68	65		2016-10-21	138	68	70
2016-10-22	959	409	550		2016-10-22	1195	592	603		2016-10-22	0	0	0		2016-10-22	362	170	192		2016-10-22	144	66	78		2016-10-22	385	200	185		2016-10-22	0	0	0		2016-10-22	144	74	70		2016-10-22	149	70	79		2016-10-22	70	0	70
2016-10-23	1219	367	852		2016-10-23	1293	605	688		2016-10-23	0	0	0		2016-10-23	406	191	215		2016-10-23	136	63	73		2016-10-23	369	195	174		2016-10-23	0	0	0		2016-10-23	82	0	82		2016-10-23	138	72	66		2016-10-23	133	63	70
2016-10-24	1540	757	783		2016-10-24	1971	1198	773		2016-10-24	64	64	0		2016-10-24	625	394	231		2016-10-24	146	72	74		2016-10-24	425	268	157		2016-10-24	0	0	0		2016-10-24	153	70	83		2016-10-24	143	74	69		2016-10-24	132	66	66
2016-10-25	1597	744	853		2016-10-25	2127	1294	833		2016-10-25	0	0	0		2016-10-25	811	516	295		2016-10-25	143	78	65		2016-10-25	428	270	158		2016-10-25	0	0	0		2016-10-25	140	74	66		2016-10-25	144	70	74		2016-10-25	128	63	65
2016-10-26	1300	577	723		2016-10-26	2213	1336	877		2016-10-26	0	0	0		2016-10-26	1081	754	327		2016-10-26	140	74	66		2016-10-26	429	265	164		2016-10-26	0	0	0		2016-10-26	150	76	74		2016-10-26	143	78	65		2016-10-26	64	64	0
2016-10-27	1320	619	701		2016-10-27	2604	1673	931		2016-10-27	0	0	0		2016-10-27	1099	744	355		2016-10-27	147	74	73		2016-10-27	449	270	179		2016-10-27	0	0	0		2016-10-27	142	76	66		2016-10-27	132	66	66		2016-10-27	66	66	0
2016-10-28	1140	484	656		2016-10-28	2972	1678	1294		2016-10-28	0	0	0		2016-10-28	1266	868	398		2016-10-28	135	66	69		2016-10-28	861	499	362		2016-10-28	0	0	0		2016-10-28	137	63	74		2016-10-28	133	63	70		2016-10-28	0	0	0
2016-10-29	1026	307	719		2016-10-29	4308	1373	2935		2016-10-29	65	0	65		2016-10-29	970	414	556		2016-10-29	125	64	61		2016-10-29	1029	355	674		2016-10-29	0	0	0		2016-10-29	79	0	79		2016-10-29	69	0	69		2016-10-29	61	0	61
2016-10-30	984	329	655		2016-10-30	10681	2321	8360		2016-10-30	144	61	83		2016-10-30	882	361	521		2016-10-30	142	68	74		2016-10-30	1145	290	855		2016-10-30	0	0	0		2016-10-30	174	78	96		2016-10-30	151	64	87		2016-10-30	132	66	66
2016-10-31	1371	779	592		2016-10-31	3835	2409	1426		2016-10-31	63	63	0		2016-10-31	1319	882	437		2016-10-31	139	74	65		2016-10-31	526	333	193		2016-10-31	0	0	0		2016-10-31	178	95	83		2016-10-31	165	83	82		2016-10-31	144	74	70
2016-11-01	1455	782	673		2016-11-01	1944	1092	852		2016-11-01	0	0	0		2016-11-01	1477	925	552		2016-11-01	142	72	70		2016-11-01	458	285	173		2016-11-01	0	0	0		2016-11-01	313	162	151		2016-11-01	168	85	83		2016-11-01	70	70	0
2016-11-02	1270	706	564		2016-11-02	1526	906	620		2016-11-02	0	0	0		2016-11-02	5421	4201	1220		2016-11-02	132	66	66		2016-11-02	421	270	151		2016-11-02	0	0	0		2016-11-02	179	83	96		2016-11-02	152	87	65		2016-11-02	136	70	66
2016-11-03	1818	966	852		2016-11-03	1293	789	504		2016-11-03	0	0	0		2016-11-03	1693	1058	635		2016-11-03	130	64	66		2016-11-03	398	276	122		2016-11-03	0	0	0		2016-11-03	181	95	86		2016-11-03	129	64	65		2016-11-03	140	70	70
2016-11-04	1066	668	398		2016-11-04	1118	681	437		2016-11-04	0	0	0		2016-11-04	1390	884	506		2016-11-04	136	70	66		2016-11-04	403	264	139		2016-11-04	0	0	0		2016-11-04	159	76	83		2016-11-04	145	80	65		2016-11-04	61	0	61
2016-11-05	613	312	301		2016-11-05	771	357	414		2016-11-05	0	0	0		2016-11-05	1024	527	497		2016-11-05	137	63	74		2016-11-05	319	133	186		2016-11-05	0	0	0		2016-11-05	162	66	96		2016-11-05	141	68	73		2016-11-05	0	0	0
2016-11-06	628	276	352		2016-11-06	979	451	528		2016-11-06	0	0	0		2016-11-06	880	397	483		2016-11-06	134	61	73		2016-11-06	331	146	185		2016-11-06	0	0	0		2016-11-06	179	66	113		2016-11-06	144	70	74		2016-11-06	65	0	65
2016-11-07	853	533	320		2016-11-07	1118	777	341		2016-11-07	0	0	0		2016-11-07	1359	898	461		2016-11-07	66	66	0		2016-11-07	468	288	180		2016-11-07	0	0	0		2016-11-07	169	82	87		2016-11-07	138	68	70		2016-11-07	135	70	65
2016-11-08	864	538	326		2016-11-08	929	659	270		2016-11-08	61	0	61		2016-11-08	1285	866	419		2016-11-08	138	72	66		2016-11-08	380	245	135		2016-11-08	0	0	0		2016-11-08	159	80	79		2016-11-08	153	83	70		2016-11-08	64	64	0
2016-11-09	650	408	242		2016-11-09	820	585	235		2016-11-09	0	0	0		2016-11-09	773	506	267		2016-11-09	127	66	61		2016-11-09	352	226	126		2016-11-09	0	0	0		2016-11-09	163	80	83		2016-11-09	127	66	61		2016-11-09	63	63	0
2016-11-10	619	371	248		2016-11-10	788	561	227		2016-11-10	0	0	0		2016-11-10	626	411	215		2016-11-10	68	68	0		2016-11-10	345	211	134		2016-11-10	0	0	0		2016-11-10	142	68	74		2016-11-10	133	72	61		2016-11-10	61	0	61
2016-11-11	576	321	255		2016-11-11	645	434	211		2016-11-11	0	0	0		2016-11-11	630	428	202		2016-11-11	132	66	66		2016-11-11	328	215	113		2016-11-11	0	0	0		2016-11-11	145	72	73		2016-11-11	141	76	65		2016-11-11	0	0	0
2016-11-12	508	193	315		2016-11-12	623	338	285		2016-11-12	0	0	0		2016-11-12	601	274	327		2016-11-12	61	0	61		2016-11-12	301	166	135		2016-11-12	0	0	0		2016-11-12	78	0	78		2016-11-12	66	66	0		2016-11-12	0	0	0
2016-11-13	552	191	361		2016-11-13	664	278	386		2016-11-13	0	0	0		2016-11-13	624	265	359		2016-11-13	130	64	66		2016-11-13	307	150	157		2016-11-13	0	0	0		2016-11-13	144	66	78		2016-11-13	134	64	70		2016-11-13	69	0	69
2016-11-14	776	496	280		2016-11-14	762	516	246		2016-11-14	0	0	0		2016-11-14	3626	2558	1068		2016-11-14	122	61	61		2016-11-14	396	245	151		2016-11-14	0	0	0		2016-11-14	148	74	74		2016-11-14	136	70	66		2016-11-14	66	66	0
2016-11-15	767	468	299		2016-11-15	1394	902	492		2016-11-15	0	0	0		2016-11-15	1252	830	422		2016-11-15	124	63	61		2016-11-15	416	285	131		2016-11-15	0	0	0		2016-11-15	161	91	70		2016-11-15	148	74	74		2016-11-15	141	68	73
2016-11-16	670	417	253		2016-11-16	803	561	242		2016-11-16	0	0	0		2016-11-16	956	608	348		2016-11-16	74	74	0		2016-11-16	314	180	134		2016-11-16	0	0	0		2016-11-16	140	74	66		2016-11-16	137	72	65		2016-11-16	125	64	61
2016-11-17	601	366	235		2016-11-17	575	405	170		2016-11-17	0	0	0		2016-11-17	901	609	292		2016-11-17	132	63	69		2016-11-17	395	257	138		2016-11-17	0	0	0		2016-11-17	146	76	70		2016-11-17	142	76	66		2016-11-17	63	63	0
2016-11-18	579	358	221		2016-11-18	509	358	151		2016-11-18	0	0	0		2016-11-18	805	518	287		2016-11-18	147	78	69		2016-11-18	346	228	118		2016-11-18	0	0	0		2016-11-18	134	68	66		2016-11-18	136	70	66		2016-11-18	64	64	0
2016-11-19	467	193	274		2016-11-19	363	205	158		2016-11-19	0	0	0		2016-11-19	453	190	263		2016-11-19	65	0	65		2016-11-19	249	114	135		2016-11-19	0	0	0		2016-11-19	125	64	61		2016-11-19	69	0	69		2016-11-19	122	61	61
2016-11-20	455	182	273		2016-11-20	442	234	208		2016-11-20	0	0	0		2016-11-20	492	190	302		2016-11-20	138	68	70		2016-11-20	335	177	158		2016-11-20	0	0	0		2016-11-20	140	70	70		2016-11-20	136	63	73		2016-11-20	61	0	61
2016-11-21	715	445	270		2016-11-21	569	399	170		2016-11-21	0	0	0		2016-11-21	843	544	299		2016-11-21	72	72	0		2016-11-21	322	222	100		2016-11-21	0	0	0		2016-11-21	161	83	78		2016-11-21	126	61	65		2016-11-21	127	61	66
2016-11-22	670	364	306		2016-11-22	425	295	130		2016-11-22	0	0	0		2016-11-22	686	433	253		2016-11-22	68	68	0		2016-11-22	333	229	104		2016-11-22	0	0	0		2016-11-22	161	95	66		2016-11-22	143	78	65		2016-11-22	63	63	0
2016-11-23	746	377	369		2016-11-23	476	299	177		2016-11-23	0	0	0		2016-11-23	562	316	246		2016-11-23	137	72	65		2016-11-23	307	207	100		2016-11-23	0	0	0		2016-11-23	153	83	70		2016-11-23	136	70	66		2016-11-23	133	72	61
2016-11-24	773	447	326		2016-11-24	435	296	139		2016-11-24	61	61	0		2016-11-24	718	430	288		2016-11-24	66	66	0		2016-11-24	327	219	108		2016-11-24	0	0	0		2016-11-24	148	74	74		2016-11-24	133	72	61		2016-11-24	61	61	0
2016-11-25	784	439	345		2016-11-25	535	327	208		2016-11-25	0	0	0		2016-11-25	829	417	412		2016-11-25	66	66	0		2016-11-25	288	201	87		2016-11-25	0	0	0		2016-11-25	135	61	74		2016-11-25	70	0	70		2016-11-25	72	72	0
2016-11-26	574	212	362		2016-11-26	411	216	195		2016-11-26	0	0	0		2016-11-26	689	243	446		2016-11-26	126	61	65		2016-11-26	213	104	109		2016-11-26	0	0	0		2016-11-26	149	66	83		2016-11-26	61	0	61		2016-11-26	65	0	65
2016-11-27	515	170	345		2016-11-27	342	162	180		2016-11-27	0	0	0		2016-11-27	1197	307	890		2016-11-27	63	63	0		2016-11-27	211	102	109		2016-11-27	0	0	0		2016-11-27	166	66	100		2016-11-27	140	61	79		2016-11-27	63	63	0
2016-11-28	776	428	348		2016-11-28	448	309	139		2016-11-28	0	0	0		2016-11-28	931	597	334		2016-11-28	133	72	61		2016-11-28	305	205	100		2016-11-28	0	0	0		2016-11-28	155	72	83		2016-11-28	144	74	70		2016-11-28	138	72	66
2016-11-29	821	481	340		2016-11-29	380	254	126		2016-11-29	0	0	0		2016-11-29	866	546	320		2016-11-29	142	76	66		2016-11-29	323	201	122		2016-11-29	0	0	0		2016-11-29	178	91	87		2016-11-29	172	99	73		2016-11-29	127	66	61
2016-11-30	792	419	373		2016-11-30	419	276	143		2016-11-30	0	0	0		2016-11-30	915	510	405		2016-11-30	132	66	66		2016-11-30	334	212	122		2016-11-30	0	0	0		2016-11-30	152	78	74		2016-11-30	138	72	66		2016-11-30	66	0	66
2016-12-01	979	549	430		2016-12-01	422	268	154		2016-12-01	0	0	0		2016-12-01	1330	625	705		2016-12-01	127	66	61		2016-12-01	327	205	122		2016-12-01	0	0	0		2016-12-01	157	70	87		2016-12-01	151	85	66		2016-12-01	63	63	0
2016-12-02	1178	695	483		2016-12-02	363	219	144		2016-12-02	0	0	0		2016-12-02	1657	792	865		2016-12-02	66	0	66		2016-12-02	264	146	118		2016-12-02	0	0	0		2016-12-02	168	76	92		2016-12-02	140	66	74		2016-12-02	130	64	66
2016-12-03	1314	580	734		2016-12-03	338	183	155		2016-12-03	0	0	0		2016-12-03	1737	644	1093		2016-12-03	134	61	73		2016-12-03	256	135	121		2016-12-03	0	0	0		2016-12-03	164	64	100		2016-12-03	131	66	65		2016-12-03	0	0	0
2016-12-04	1220	512	708		2016-12-04	356	193	163		2016-12-04	0	0	0		2016-12-04	3852	860	2992		2016-12-04	125	64	61		2016-12-04	266	131	135		2016-12-04	0	0	0		2016-12-04	209	83	126		2016-12-04	78	0	78		2016-12-04	61	61	0
2016-12-05	1677	915	762		2016-12-05	451	281	170		2016-12-05	0	0	0		2016-12-05	1710	855	855		2016-12-05	136	70	66		2016-12-05	355	233	122		2016-12-05	0	0	0		2016-12-05	221	104	117		2016-12-05	156	74	82		2016-12-05	134	64	70
2016-12-06	1500	852	648		2016-12-06	439	301	138		2016-12-06	0	0	0		2016-12-06	1239	661	578		2016-12-06	142	76	66		2016-12-06	369	243	126		2016-12-06	0	0	0		2016-12-06	243	121	122		2016-12-06	143	70	73		2016-12-06	137	76	61
2016-12-07	1507	844	663		2016-12-07	467	309	158		2016-12-07	0	0	0		2016-12-07	1005	561	444		2016-12-07	144	74	70		2016-12-07	474	316	158		2016-12-07	0	0	0		2016-12-07	299	177	122		2016-12-07	157	91	66		2016-12-07	139	70	69
2016-12-08	1595	827	768		2016-12-08	437	279	158		2016-12-08	0	0	0		2016-12-08	1466	902	564		2016-12-08	136	70	66		2016-12-08	444	309	135		2016-12-08	0	0	0		2016-12-08	227	127	100		2016-12-08	172	93	79		2016-12-08	122	61	61
2016-12-09	1873	885	988		2016-12-09	450	299	151		2016-12-09	0	0	0		2016-12-09	1242	760	482		2016-12-09	132	66	66		2016-12-09	425	291	134		2016-12-09	0	0	0		2016-12-09	214	118	96		2016-12-09	149	80	69		2016-12-09	70	70	0
2016-12-10	8749	1706	7043		2016-12-10	440	273	167		2016-12-10	0	0	0		2016-12-10	865	291	574		2016-12-10	69	0	69		2016-12-10	374	213	161		2016-12-10	0	0	0		2016-12-10	207	85	122		2016-12-10	140	66	74		2016-12-10	61	0	61
2016-12-11	3575	945	2630		2016-12-11	499	260	239		2016-12-11	0	0	0		2016-12-11	1119	315	804		2016-12-11	66	0	66		2016-12-11	342	159	183		2016-12-11	0	0	0		2016-12-11	215	102	113		2016-12-11	137	68	69		2016-12-11	66	0	66
2016-12-12	1967	968	999		2016-12-12	471	301	170		2016-12-12	0	0	0		2016-12-12	1533	903	630		2016-12-12	129	63	66		2016-12-12	411	267	144		2016-12-12	0	0	0		2016-12-12	661	412	249		2016-12-12	142	72	70		2016-12-12	68	68	0
2016-12-13	1674	816	858		2016-12-13	479	315	164		2016-12-13	0	0	0		2016-12-13	1566	854	712		2016-12-13	133	72	61		2016-12-13	410	285	125		2016-12-13	0	0	0		2016-12-13	356	205	151		2016-12-13	135	74	61		2016-12-13	141	72	69
2016-12-14	1413	585	828		2016-12-14	421	257	164		2016-12-14	0	0	0		2016-12-14	1644	915	729		2016-12-14	68	68	0		2016-12-14	354	245	109		2016-12-14	0	0	0		2016-12-14	322	187	135		2016-12-14	144	78	66		2016-12-14	146	72	74
2016-12-15	1486	675	811		2016-12-15	449	298	151		2016-12-15	0	0	0		2016-12-15	1918	1031	887		2016-12-15	127	66	61		2016-12-15	391	265	126		2016-12-15	0	0	0		2016-12-15	265	140	125		2016-12-15	150	80	70		2016-12-15	193	101	92
2016-12-16	1307	546	761		2016-12-16	454	299	155		2016-12-16	0	0	0		2016-12-16	2268	1296	972		2016-12-16	66	66	0		2016-12-16	381	250	131		2016-12-16	0	0	0		2016-12-16	229	116	113		2016-12-16	178	99	79		2016-12-16	156	82	74
2016-12-17	989	284	705		2016-12-17	352	204	148		2016-12-17	0	0	0		2016-12-17	3301	1106	2195		2016-12-17	66	0	66		2016-12-17	257	106	151		2016-12-17	0	0	0		2016-12-17	177	78	99		2016-12-17	66	0	66		2016-12-17	66	0	66
2016-12-18	1117	273	844		2016-12-18	400	233	167		2016-12-18	127	61	66		2016-12-18	8273	1677	6596		2016-12-18	69	0	69		2016-12-18	291	133	158		2016-12-18	0	0	0		2016-12-18	192	80	112		2016-12-18	133	63	70		2016-12-18	146	63	83
2016-12-19	1412	658	754		2016-12-19	451	307	144		2016-12-19	0	0	0		2016-12-19	2880	1533	1347		2016-12-19	136	70	66		2016-12-19	364	251	113		2016-12-19	0	0	0		2016-12-19	255	172	83		2016-12-19	170	101	69		2016-12-19	198	93	105
2016-12-20	1466	644	822		2016-12-20	409	296	113		2016-12-20	0	0	0		2016-12-20	1806	919	887		2016-12-20	135	74	61		2016-12-20	304	183	121		2016-12-20	0	0	0		2016-12-20	257	140	117		2016-12-20	66	66	0		2016-12-20	148	70	78
2016-12-21	1509	668	841		2016-12-21	351	247	104		2016-12-21	0	0	0		2016-12-21	1436	692	744		2016-12-21	68	68	0		2016-12-21	308	170	138		2016-12-21	0	0	0		2016-12-21	186	112	74		2016-12-21	147	82	65		2016-12-21	131	70	61
2016-12-22	1824	929	895		2016-12-22	426	296	130		2016-12-22	0	0	0		2016-12-22	1135	498	637		2016-12-22	132	66	66		2016-12-22	423	305	118		2016-12-22	0	0	0		2016-12-22	218	131	87		2016-12-22	152	91	61		2016-12-22	151	82	69
2016-12-23	1814	911	903		2016-12-23	346	220	126		2016-12-23	0	0	0		2016-12-23	1239	558	681		2016-12-23	127	66	61		2016-12-23	264	168	96		2016-12-23	0	0	0		2016-12-23	180	101	79		2016-12-23	68	68	0		2016-12-23	68	68	0
2016-12-24	1416	518	898		2016-12-24	354	233	121		2016-12-24	0	0	0		2016-12-24	693	172	521		2016-12-24	132	63	69		2016-12-24	216	116	100		2016-12-24	0	0	0		2016-12-24	147	68	79		2016-12-24	69	0	69		2016-12-24	65	0	65
2016-12-25	1615	620	995		2016-12-25	352	234	118		2016-12-25	0	0	0		2016-12-25	776	177	599		2016-12-25	136	70	66		2016-12-25	261	135	126		2016-12-25	0	0	0		2016-12-25	165	82	83		2016-12-25	69	0	69		2016-12-25	130	61	69
2016-12-26	1895	935	960		2016-12-26	460	338	122		2016-12-26	0	0	0		2016-12-26	812	312	500		2016-12-26	139	74	65		2016-12-26	323	180	143		2016-12-26	0	0	0		2016-12-26	215	110	105		2016-12-26	148	78	70		2016-12-26	155	89	66
2016-12-27	1798	893	905		2016-12-27	433	298	135		2016-12-27	0	0	0		2016-12-27	731	248	483		2016-12-27	140	74	66		2016-12-27	295	177	118		2016-12-27	0	0	0		2016-12-27	219	127	92		2016-12-27	173	108	65		2016-12-27	142	63	79
2016-12-28	1821	917	904		2016-12-28	423	310	113		2016-12-28	0	0	0		2016-12-28	800	321	479		2016-12-28	137	76	61		2016-12-28	305	200	105		2016-12-28	0	0	0		2016-12-28	214	114	100		2016-12-28	144	70	74		2016-12-28	142	76	66
2016-12-29	1875	927	948		2016-12-29	405	279	126		2016-12-29	64	64	0		2016-12-29	552	250	302		2016-12-29	134	68	66		2016-12-29	315	193	122		2016-12-29	0	0	0		2016-12-29	297	154	143		2016-12-29	192	106	86		2016-12-29	164	85	79
2016-12-30	2175	1016	1159		2016-12-30	381	247	134		2016-12-30	0	0	0		2016-12-30	518	195	323		2016-12-30	68	68	0		2016-12-30	273	165	108		2016-12-30	0	0	0		2016-12-30	230	121	109		2016-12-30	226	121	105		2016-12-30	152	78	74
2016-12-31	2711	850	1861		2016-12-31	285	159	126		2016-12-31	0	0	0		2016-12-31	573	169	404		2016-12-31	127	61	66		2016-12-31	216	104	112		2016-12-31	0	0	0		2016-12-31	172	76	96		2016-12-31	146	72	74		2016-12-31	129	63	66
2017-01-01	4251	896	3355		2017-01-01	337	148	189		2017-01-01	0	0	0		2017-01-01	648	112	536		2017-01-01	134	64	70		2017-01-01	251	121	130		2017-01-01	0	0	0		2017-01-01	154	72	82		2017-01-01	153	74	79		2017-01-01	135	61	74
2017-01-02	9556	1705	7851		2017-01-02	348	168	180		2017-01-02	0	0	0		2017-01-02	506	133	373		2017-01-02	130	64	66		2017-01-02	313	114	199		2017-01-02	0	0	0		2017-01-02	190	72	118		2017-01-02	177	82	95		2017-01-02	142	63	79
2017-01-03	3490	1677	1813		2017-01-03	438	274	164		2017-01-03	0	0	0		2017-01-03	534	211	323		2017-01-03	137	63	74		2017-01-03	409	245	164		2017-01-03	0	0	0		2017-01-03	206	102	104		2017-01-03	218	123	95		2017-01-03	176	89	87
2017-01-04	1821	907	914		2017-01-04	391	247	144		2017-01-04	0	0	0		2017-01-04	497	177	320		2017-01-04	143	74	69		2017-01-04	326	208	118		2017-01-04	0	0	0		2017-01-04	236	140	96		2017-01-04	229	137	92		2017-01-04	163	93	70
2017-01-05	1501	645	856		2017-01-05	324	215	109		2017-01-05	0	0	0		2017-01-05	449	151	298		2017-01-05	141	76	65		2017-01-05	316	195	121		2017-01-05	0	0	0		2017-01-05	221	116	105		2017-01-05	228	129	99		2017-01-05	150	80	70
2017-01-06	1277	433	844		2017-01-06	343	204	139		2017-01-06	0	0	0		2017-01-06	451	152	299		2017-01-06	129	68	61		2017-01-06	281	177	104		2017-01-06	0	0	0		2017-01-06	286	155	131		2017-01-06	208	121	87		2017-01-06	184	97	87
2017-01-07	893	202	691		2017-01-07	260	148	112		2017-01-07	0	0	0		2017-01-07	442	112	330		2017-01-07	0	0	0		2017-01-07	255	120	135		2017-01-07	0	0	0		2017-01-07	187	78	109		2017-01-07	169	74	95		2017-01-07	138	64	74
2017-01-08	832	194	638		2017-01-08	220	108	112		2017-01-08	0	0	0		2017-01-08	385	76	309		2017-01-08	0	0	0		2017-01-08	214	102	112		2017-01-08	0	0	0		2017-01-08	181	85	96		2017-01-08	158	72	86		2017-01-08	138	68	70
2017-01-09	834	267	567		2017-01-09	291	169	122		2017-01-09	0	0	0		2017-01-09	407	108	299		2017-01-09	138	64	74		2017-01-09	306	176	130		2017-01-09	0	0	0		2017-01-09	206	110	96		2017-01-09	191	118	73		2017-01-09	154	76	78
2017-01-10	810	236	574		2017-01-10	318	200	118		2017-01-10	61	61	0		2017-01-10	379	102	277		2017-01-10	125	64	61		2017-01-10	281	198	83		2017-01-10	0	0	0		2017-01-10	197	110	87		2017-01-10	187	114	73		2017-01-10	134	64	70
2017-01-11	753	211	542		2017-01-11	267	163	104		2017-01-11	0	0	0		2017-01-11	336	125	211		2017-01-11	68	68	0		2017-01-11	285	176	109		2017-01-11	0	0	0		2017-01-11	181	108	73		2017-01-11	157	78	79		2017-01-11	72	72	0
2017-01-12	720	207	513		2017-01-12	278	169	109		2017-01-12	0	0	0		2017-01-12	344	120	224		2017-01-12	151	85	66		2017-01-12	251	151	100		2017-01-12	0	0	0		2017-01-12	203	104	99		2017-01-12	167	85	82		2017-01-12	137	64	73
2017-01-13	675	176	499		2017-01-13	250	154	96		2017-01-13	0	0	0		2017-01-13	315	91	224		2017-01-13	146	76	70		2017-01-13	239	152	87		2017-01-13	0	0	0		2017-01-13	146	72	74		2017-01-13	162	89	73		2017-01-13	149	80	69
2017-01-14	575	125	450		2017-01-14	183	87	96		2017-01-14	0	0	0		2017-01-14	322	83	239		2017-01-14	64	64	0		2017-01-14	204	95	109		2017-01-14	0	0	0		2017-01-14	142	72	70		2017-01-14	129	64	65		2017-01-14	131	61	70
2017-01-15	560	95	465		2017-01-15	202	110	92		2017-01-15	0	0	0		2017-01-15	337	95	242		2017-01-15	129	64	65		2017-01-15	191	99	92		2017-01-15	0	0	0		2017-01-15	144	66	78		2017-01-15	143	64	79		2017-01-15	138	72	66
2017-01-16	722	187	535		2017-01-16	248	139	109		2017-01-16	0	0	0		2017-01-16	365	102	263		2017-01-16	138	72	66		2017-01-16	270	165	105		2017-01-16	0	0	0		2017-01-16	154	80	74		2017-01-16	182	108	74		2017-01-16	139	70	69
2017-01-17	650	182	468		2017-01-17	304	200	104		2017-01-17	0	0	0		2017-01-17	377	85	292		2017-01-17	124	63	61		2017-01-17	285	180	105		2017-01-17	0	0	0		2017-01-17	149	70	79		2017-01-17	192	101	91		2017-01-17	146	76	70
2017-01-18	622	154	468		2017-01-18	260	169	91		2017-01-18	0	0	0		2017-01-18	366	97	269		2017-01-18	138	72	66		2017-01-18	267	180	87		2017-01-18	0	0	0		2017-01-18	157	74	83		2017-01-18	208	112	96		2017-01-18	174	101	73
2017-01-19	674	146	528		2017-01-19	257	165	92		2017-01-19	0	0	0		2017-01-19	379	87	292		2017-01-19	64	64	0		2017-01-19	260	190	70		2017-01-19	0	0	0		2017-01-19	146	76	70		2017-01-19	203	120	83		2017-01-19	234	121	113
2017-01-20	539	125	414		2017-01-20	248	152	96		2017-01-20	0	0	0		2017-01-20	392	72	320		2017-01-20	61	0	61		2017-01-20	235	139	96		2017-01-20	0	0	0		2017-01-20	152	83	69		2017-01-20	173	95	78		2017-01-20	190	104	86
2017-01-21	591	91	500		2017-01-21	179	93	86		2017-01-21	0	0	0		2017-01-21	347	70	277		2017-01-21	61	0	61		2017-01-21	176	93	83		2017-01-21	0	0	0		2017-01-21	153	70	83		2017-01-21	133	63	70		2017-01-21	151	72	79
2017-01-22	564	121	443		2017-01-22	211	125	86		2017-01-22	0	0	0		2017-01-22	370	78	292		2017-01-22	70	70	0		2017-01-22	231	144	87		2017-01-22	0	0	0		2017-01-22	140	74	66		2017-01-22	174	95	79		2017-01-22	191	104	87
2017-01-23	382	102	280		2017-01-23	220	125	95		2017-01-23	0	0	0		2017-01-23	430	78	352		2017-01-23	61	61	0		2017-01-23	197	123	74		2017-01-23	0	0	0		2017-01-23	149	76	73		2017-01-23	156	87	69		2017-01-23	172	80	92
2017-01-24	521	91	430		2017-01-24	202	110	92		2017-01-24	0	0	0		2017-01-24	356	68	288		2017-01-24	61	61	0		2017-01-24	171	101	70		2017-01-24	0	0	0		2017-01-24	135	74	61		2017-01-24	140	66	74		2017-01-24	159	80	79
2017-01-25	472	106	366		2017-01-25	206	123	83		2017-01-25	0	0	0		2017-01-25	349	72	277		2017-01-25	122	61	61		2017-01-25	175	97	78		2017-01-25	0	0	0		2017-01-25	138	68	70		2017-01-25	148	78	70		2017-01-25	137	72	65
2017-01-26	463	83	380		2017-01-26	198	112	86		2017-01-26	0	0	0		2017-01-26	362	63	299		2017-01-26	0	0	0		2017-01-26	156	83	73		2017-01-26	0	0	0		2017-01-26	66	0	66		2017-01-26	127	66	61		2017-01-26	135	66	69
2017-01-27	499	66	433		2017-01-27	148	78	70		2017-01-27	0	0	0		2017-01-27	288	0	288		2017-01-27	0	0	0		2017-01-27	150	76	74		2017-01-27	0	0	0		2017-01-27	65	0	65		2017-01-27	66	0	66		2017-01-27	70	0	70
2017-01-28	451	64	387		2017-01-28	178	99	79		2017-01-28	0	0	0		2017-01-28	299	0	299		2017-01-28	0	0	0		2017-01-28	145	63	82		2017-01-28	0	0	0		2017-01-28	66	0	66		2017-01-28	129	64	65		2017-01-28	128	63	65
2017-01-29	492	70	422		2017-01-29	181	89	92		2017-01-29	0	0	0		2017-01-29	360	66	294		2017-01-29	0	0	0		2017-01-29	159	76	83		2017-01-29	0	0	0		2017-01-29	133	63	70		2017-01-29	122	61	61		2017-01-29	61	0	61
2017-01-30	471	66	405		2017-01-30	163	85	78		2017-01-30	0	0	0		2017-01-30	277	0	277		2017-01-30	0	0	0		2017-01-30	177	82	95		2017-01-30	0	0	0		2017-01-30	0	0	0		2017-01-30	136	63	73		2017-01-30	142	72	70
2017-01-31	470	72	398		2017-01-31	182	99	83		2017-01-31	0	0	0		2017-01-31	333	0	333		2017-01-31	0	0	0		2017-01-31	174	83	91		2017-01-31	0	0	0		2017-01-31	127	61	66		2017-01-31	129	68	61		2017-01-31	134	64	70
2017-02-01	424	70	354		2017-02-01	172	89	83		2017-02-01	0	0	0		2017-02-01	391	61	330		2017-02-01	61	0	61		2017-02-01	178	91	87		2017-02-01	0	0	0		2017-02-01	135	66	69		2017-02-01	134	61	73		2017-02-01	138	64	74
2017-02-02	417	83	334		2017-02-02	200	104	96		2017-02-02	0	0	0		2017-02-02	323	0	323		2017-02-02	61	0	61		2017-02-02	166	70	96		2017-02-02	0	0	0		2017-02-02	143	61	82		2017-02-02	153	74	79		2017-02-02	151	72	79
2017-02-03	429	91	338		2017-02-03	263	159	104		2017-02-03	0	0	0		2017-02-03	395	68	327		2017-02-03	66	66	0		2017-02-03	238	125	113		2017-02-03	0	0	0		2017-02-03	166	83	83		2017-02-03	194	112	82		2017-02-03	197	102	95
2017-02-04	519	114	405		2017-02-04	284	175	109		2017-02-04	0	0	0		2017-02-04	394	85	309		2017-02-04	74	74	0		2017-02-04	250	158	92		2017-02-04	0	0	0		2017-02-04	188	102	86		2017-02-04	189	102	87		2017-02-04	189	102	87
2017-02-05	462	101	361		2017-02-05	213	108	105		2017-02-05	0	0	0		2017-02-05	389	80	309		2017-02-05	64	64	0		2017-02-05	195	104	91		2017-02-05	0	0	0		2017-02-05	167	80	87		2017-02-05	181	95	86		2017-02-05	164	82	82
2017-02-06	455	114	341		2017-02-06	302	184	118		2017-02-06	0	0	0		2017-02-06	426	99	327		2017-02-06	127	61	66		2017-02-06	288	188	100		2017-02-06	0	0	0		2017-02-06	198	112	86		2017-02-06	214	118	96		2017-02-06	301	170	131
2017-02-07	576	140	436		2017-02-07	289	163	126		2017-02-07	63	63	0		2017-02-07	404	95	309		2017-02-07	74	74	0		2017-02-07	366	245	121		2017-02-07	0	0	0		2017-02-07	191	108	83		2017-02-07	231	144	87		2017-02-07	486	310	176
2017-02-08	511	146	365		2017-02-08	311	190	121		2017-02-08	0	0	0		2017-02-08	438	112	326		2017-02-08	133	68	65		2017-02-08	300	191	109		2017-02-08	0	0	0		2017-02-08	175	101	74		2017-02-08	206	114	92		2017-02-08	349	201	148
2017-02-09	527	133	394		2017-02-09	292	183	109		2017-02-09	0	0	0		2017-02-09	371	83	288		2017-02-09	66	66	0		2017-02-09	285	172	113		2017-02-09	0	0	0		2017-02-09	189	102	87		2017-02-09	213	118	95		2017-02-09	291	169	122
[truncated: 1,909 more rows]
[truncated: 140 more columns]
